# Supplementary material for: Smooth muscle cell spheroids as 3D model of phenotypic plasticity and matrix deposition revealed by 2D–3D proteomics
Source: Sci Rep. 2026 Jul 27;16:23357. doi: 10.1038/s41598-026-61834-7 (PMC13408885; doi:10.1038/s41598-026-61834-7)
Supplement: Supplementary file 1 — Supplementary Material 1 [file 41598_2026_61834_MOESM1_ESM.xlsx]

## Sheet: 2D only
Gene	Protein.Names	First.Protein.Description
Aaas	A0A8I5YCH6_RAT;A0A8I6AJW8_RAT;D3ZNS8_RAT	Aladin WD repeat nucleoporin
Aarsd1	AASD1_RAT	Alanyl-tRNA editing protein Aarsd1
Abcb7	ABCB7_RAT	Iron-sulfur clusters transporter ABCB7, mitochondrial
Abcc4	MRP4_RAT	ATP-binding cassette subfamily C member 4
Abcc5	MRP5_RAT	ATP-binding cassette sub-family C member 5
Abcd1	ABCD1_RAT	ATP-binding cassette sub-family D member 1
Abcd3	ABCD3_RAT	ATP-binding cassette sub-family D member 3
Abcg3l2	A0A8I5ZW97_RAT;Q498U1_RAT	ATP-binding cassette, subfamily G (WHITE), member 3-like 2
AC097845.1	F1LXL7_RAT	Glutathione S-transferase
Acaca	ACACA_RAT	Acetyl-CoA carboxylase 1
Acadsb	ACDSB_RAT	Short/branched chain specific acyl-CoA dehydrogenase, mitochondrial
Accs	A0A8J8YIP6_RAT;F1LXH1_RAT	1-aminocyclopropane-1-carboxylate synthase
Acot8	ACOT8_RAT	Acyl-coenzyme A thioesterase 8
Acox1	ACOX1_RAT	Peroxisomal acyl-coenzyme A oxidase 1
Acp5	PPA5_RAT	Tartrate-resistant acid phosphatase type 5
Acsl1	ACSL1_RAT	Long-chain-fatty-acid--CoA ligase 1
Acyp2	ACYP2_RAT	Acylphosphatase-2
Adam10	ADA10_RAT	Disintegrin and metalloproteinase domain-containing protein 10
Adarb1	RED1_RAT	Double-stranded RNA-specific editase 1
Adcy7	F1LQT1_RAT	Adenylate cyclase type 7
Aebp1	AEBP1_RAT	Adipocyte enhancer-binding protein 1
Afap1	AFAP1_RAT	Actin filament-associated protein 1
Aga	ASPG_RAT	N(4)-(Beta-N-acetylglucosaminyl)-L-asparaginase
Agk	D3Z9L0_RAT	Acylglycerol kinase, mitochondrial
Agpat4	PLCD_RAT	1-acyl-sn-glycerol-3-phosphate acyltransferase delta
Agpat5	A0A8I5ZPQ7_RAT;G3V965_RAT	1-acylglycerol-3-phosphate O-acyltransferase 5
Agps	A0A8I5ZN98_RAT	Alkylglycerone-phosphate synthase
Ahctf1	A0A0G2K160_RAT;A0A8I5ZM44_RAT;A0A8I6A1B2_RAT;D3ZZZ0_RAT	AT hook containing transcription factor 1
Ahr	AHR_RAT	Aryl hydrocarbon receptor
Aip	AIP_RAT	AH receptor-interacting protein
Akap1	AKAP1_RAT	A-kinase anchor protein 1, mitochondrial
Akr1e2	AKCL2_RAT	1,5-anhydro-D-fructose reductase
Akt2	A0A8I5Y943_RAT;A0A8I6ASU3_RAT;F7EKK8_RAT	non-specific serine/threonine protein kinase
Akt3	AKT3_RAT	RAC-gamma serine/threonine-protein kinase
Alad	HEM2_RAT	Delta-aminolevulinic acid dehydratase
Aldh3b1	AL3B1_RAT	Aldehyde dehydrogenase family 3 member B1
Aldh4a1	AL4A1_RAT	Delta-1-pyrroline-5-carboxylate dehydrogenase, mitochondrial
Alg2	G3V6U3_RAT	Alpha-1,3/1,6-mannosyltransferase ALG2
Alg5	A0A8I6GIJ2_RAT;A0A8I6GKU7_RAT;A6JVD5_RAT	Dolichyl-phosphate beta-glucosyltransferase
Amotl2	AMOL2_RAT	Angiomotin-like protein 2
Ampd2	AMPD2_RAT	AMP deaminase 2
Anapc4	A0A8I5ZJP1_RAT;D3ZUB7_RAT	Anaphase-promoting complex subunit 4
Anapc5	APC5_RAT	Anaphase-promoting complex subunit 5
Ank2	A0A0G2JZ56_RAT;A0A0G2K6R9_RAT;A0A0G2KAS9_RAT;A0A0G2KBB9_RAT;F1LM42_RAT;F1M9N9_RAT	Ankyrin 2
Ankfy1	A0A8I5Y6Q8_RAT;A0A8I6ALW4_RAT;D4A1J6_RAT	Rabankyrin-5
Ankmy2	A0A0G2K8N6_RAT;D3ZC34_RAT	Ankyrin repeat and MYND domain-containing protein 2
Ankrd13a	A0A8I5ZL63_RAT;F7F6M4_RAT	Ankyrin repeat domain 13a
Ankrd17	A0A0G2JVW3_RAT;A0A8I6AAR9_RAT;A0A8I6AL58_RAT	Ankyrin repeat domain-containing protein 17
Ankrd50	F1LWB9_RAT	Ankyrin repeat domain containing 50
Anp32e	AN32E_RAT	Acidic leucine-rich nuclear phosphoprotein 32 family member E
Ap1s2	A6K2M2_RAT	AP complex subunit sigma
Ap3s1	A0A8I6A1F2_RAT;A0A8I6AKR4_RAT	Adaptor related protein complex 3 subunit sigma 1
Ap3s2	B0BNM6_RAT;F1LVM4_RAT	Adaptor related protein complex 3 subunit sigma 2
Ap4s1	A0A0G2K410_RAT	AP complex subunit sigma
Apaf1	APAF_RAT	Apoptotic protease-activating factor 1
Apmap	APMAP_RAT	Adipocyte plasma membrane-associated protein
Aqp1	AQP1_RAT	Aquaporin-1
Aqr	A6HP79_RAT	RNA helicase aquarius
Araf	ARAF_RAT	Serine/threonine-protein kinase A-Raf
Arfgef2	BIG2_RAT	Brefeldin A-inhibited guanine nucleotide-exchange protein 2
Arfrp1	ARFRP_RAT	ADP-ribosylation factor-related protein 1
Arhgap10	A0A8I5ZK44_RAT;A0A8I6A8K7_RAT;D4AB50_RAT	Rho GTPase-activating protein 10
Arhgap35	RHG35_RAT	Rho GTPase-activating protein 35
Arhgap5	A0A0G2K7N9_RAT	Rho GTPase-activating protein 5
Arhgef10	A0A8I6A0S7_RAT;M0R3X3_RAT	Rho guanine nucleotide exchange factor 10
Arhgef2	ARHG2_RAT	Rho guanine nucleotide exchange factor 2
Arhgef7	ARHG7_RAT	Rho guanine nucleotide exchange factor 7
Arid5b	A0A8I6AEL5_RAT	AT-rich interactive domain-containing protein 5B
Arih2	A0A8I6A0Y1_RAT;D3ZJB8_RAT	E3 ubiquitin-protein ligase ARIH2
Arl15	A0A8I5ZSX7_RAT;A0A8I6ALE9_RAT;F1M6C4_RAT	ADP-ribosylation factor-like protein 15
Arl2	ARL2_RAT	ADP-ribosylation factor-like protein 2
Armc6	B2RYL4_RAT	Armadillo repeat-containing protein 6
Armt1	ARMT1_RAT	Damage-control phosphatase ARMT1
Arpc1a	ARC1A_RAT	Actin-related protein 2/3 complex subunit 1A
Asap1	ASAP1_RAT	Arf-GAP with SH3 domain, ANK repeat and PH domain-containing protein 1
Ascc2	A0A8I5ZK78_RAT;A0A8I6A067_RAT;A0A8I6ANY1_RAT;D3ZPJ9_RAT	Activating signal cointegrator 1 complex subunit 2
Ascc3	ASCC3_RAT	Activating signal cointegrator 1 complex subunit 3
Atg7	ATG7_RAT	Ubiquitin-like modifier-activating enzyme ATG7
Atl3	A0A8I6AV77_RAT	Atlastin GTPase 3
Atp13a1	G3V7I3_RAT	Endoplasmic reticulum transmembrane helix translocase
Atp2c1	A0A8I6A4Z3_RAT;A0A8I6G9F5_RAT	Calcium-transporting ATPase
Atp5f1d	ATPD_RAT	ATP synthase F(1) complex subunit delta, mitochondrial
Atp6ap1	A0A8I6AD46_RAT;A0A8I6ADV4_RAT;A6KRR4_RAT	ATPase H+ transporting accessory protein 1
Atp6v0c	VATL_RAT	V-type proton ATPase 16 kDa proteolipid subunit c
B3glct	A0A0G2JUT7_RAT;A0A8I6GBW9_RAT	Beta-1,3-glucosyltransferase
B3gnt2	D3ZEF9_RAT	Hexosyltransferase
B4galt7	A0A0G2K4C0_RAT;A0A8I6AGC1_RAT;F7ETN7_RAT	Beta-1,4-galactosyltransferase
Baiap2	BAIP2_RAT	BAR/IMD domain-containing adapter protein 2
Baz1b	A0A8I6ALC2_RAT	Tyrosine-protein kinase BAZ1B
Bcap29	A0A8I6AFH0_RAT;A0A8I6GLJ4_RAT;F7F288_RAT	B-cell receptor-associated protein
Bet1	BET1_RAT	BET1 homolog
Bicd2	A0A8J8Y893_RAT;Q496Z1_RAT	BICD cargo adaptor 2
Birc6	A0A0G2JZ53_RAT	Dual E2 ubiquitin-conjugating enzyme/E3 ubiquitin-protein ligase BIRC6
Bmp2k	A0A8I5ZTX4_RAT;A0A8I6GK59_RAT;F1M7M4_RAT	non-specific serine/threonine protein kinase
Bnip1	SEC20_RAT	Vesicle transport protein SEC20
Bnip2	A0A0G2K1P3_RAT;D3ZGE0_RAT	BCL2 interacting protein 2
Bop1	BOP1_RAT	Ribosome biogenesis protein BOP1
Bpnt1	BPNT1_RAT	3'(2'),5'-bisphosphate nucleotidase 1
Bpnt2	IMPA3_RAT	Golgi-resident adenosine 3',5'-bisphosphate 3'-phosphatase
Brcc3	BRCC3_RAT	Lys-63-specific deubiquitinase BRCC36
Bst1	BST1_RAT	ADP-ribosyl cyclase/cyclic ADP-ribose hydrolase 2
C10h17orf75	A0A8I6A492_RAT;D3ZEJ9_RAT	Similar to human chromosome 17 open reading frame 75
C1galt1	C1GLT_RAT	Glycoprotein-N-acetylgalactosamine 3-beta-galactosyltransferase 1
C1galt1c1	C1GLC_RAT	C1GALT1-specific chaperone 1
C2cd2	A0A0G2JU40_RAT;A0A8I6A9G0_RAT;A6IQH6_RAT	C2 calcium-dependent domain containing 2
Cadm2	CADM2_RAT	Cell adhesion molecule 2
Calhm2	CAHM2_RAT	Calcium homeostasis modulator protein 2
Calm1	CALM1_RAT;CALM2_RAT;CALM3_RAT	Calmodulin-1
Cand2	CAND2_RAT	Cullin-associated NEDD8-dissociated protein 2
Cant1	CANT1_RAT	Soluble calcium-activated nucleotidase 1
Carnmt1	CARME_RAT	Carnosine N-methyltransferase
Casc3	CASC3_RAT	Protein CASC3
Cask	A0A0G2JVI6_RAT;A0A0G2K8F4_RAT;A0A8I6APQ1_RAT;D4A8M2_RAT	Calcium/calmodulin dependent serine protein kinase
Casp6	CASP6_RAT	Caspase-6
Casp8	CASP8_RAT	Caspase-8
Casp9	Q9JHK1_RAT	Caspase-9
Castor1	CAST1_RAT	Cytosolic arginine sensor for mTORC1 subunit 1
Cavin3	CAVN3_RAT	Caveolae-associated protein 3
Ccdc126	B5DEZ3_RAT	Coiled-coil domain containing 126
Ccdc134	CC134_RAT	Coiled-coil domain-containing protein 134
Ccdc25	D4AAU6_RAT	Coiled-coil domain-containing protein 25
Ccn1	CCN1_RAT	CCN family member 1
Ccn2	CCN2_RAT	CCN family member 2
Ccz1	A0A0G2JUB1_RAT;A0A0U1RS15_RAT;A0A140UHX9_RAT	CCZ1 homolog, vacuolar protein trafficking and biogenesis associated
Cd164	MUC24_RAT	Sialomucin core protein 24
Cd200	OX2G_RAT	OX-2 membrane glycoprotein
Cd276	CD276_RAT	CD276 antigen
Cd59	CD59_RAT	CD59 glycoprotein
Cd81	CD81_RAT	CD81 antigen
Cd82	CD82_RAT	CD82 antigen
Cdc123	CD123_RAT	Translation initiation factor eIF2 assembly protein
Cdc16	A0A0G2JT88_RAT;A0A8I6AE10_RAT;Q4V884_RAT	Cell division cycle 16
Cdc42bpa	MRCKA_RAT	Serine/threonine-protein kinase MRCK alpha
Cdk11b	D3ZML3_RAT;D4A3G2_RAT	Cyclin-dependent kinase 11B
Cdk14	A0A8I5ZUH6_RAT;A0A8I6A7V5_RAT;D3ZSZ0_RAT	Cyclin-dependent kinase 14
Cdk4	CDK4_RAT	Cyclin-dependent kinase 4
Cdk5rap3	CK5P3_RAT	CDK5 regulatory subunit-associated protein 3
Cdk6	A0A8I6A5X3_RAT;F1MA87_RAT	cyclin-dependent kinase
Cdk7	CDK7_RAT	Cyclin-dependent kinase 7 (Fragment)
Cds2	CDS2_RAT	Phosphatidate cytidylyltransferase 2
Celf2	CELF2_RAT	CUGBP Elav-like family member 2
Cenpn	CENPN_RAT	Centromere protein N
Cept1	CEPT1_RAT	Choline/ethanolaminephosphotransferase 1
Cers2	G3V8V4_RAT	Ceramide synthase 2
Cfap20	CFA20_RAT	Cilia- and flagella-associated protein 20
Chm	RAE1_RAT	Rab proteins geranylgeranyltransferase component A 1
Chmp3	CHMP3_RAT	Charged multivesicular body protein 3
Chmp4c	CHM4C_RAT	Charged multivesicular body protein 4c
Chmp5	CHMP5_RAT	Charged multivesicular body protein 5
Chmp7	D4A7H9_RAT	Charged multivesicular body protein 7
Chordc1	CHRD1_RAT	Cysteine and histidine-rich domain-containing protein 1
Chp1	CHP1_RAT	Calcineurin B homologous protein 1
Chst11	CHSTB_RAT	Carbohydrate sulfotransferase 11
Chst2	M0R868_RAT	Sulfotransferase
Cisd1	CISD1_RAT	CDGSH iron-sulfur domain-containing protein 1
Cisd2	D4AAE9_RAT	CDGSH iron-sulfur domain-containing protein 2
Ckap5	A0A8I6ALB1_RAT;A0A8I6GB38_RAT;F1M949_RAT	Cytoskeleton-associated protein 5
Clcc1	CLCC1_RAT	Chloride channel CLIC-like protein 1
Clec2d11	CL2DB_RAT	C-type lectin domain family 2 member D11
Clic2	CLIC2_RAT	Chloride intracellular channel protein 2
Clip1	A0A0G2K681_RAT;A0A8I6A7M2_RAT;A0A8I6AFK9_RAT;A0A8I6AJJ0_RAT;A0A8L2R7P7_RAT	CAP-GLY domain containing linker protein 1
Cln5	A0A0G2K6S0_RAT;A0A1W2Q672_RAT	Bis(monoacylglycero)phosphate synthase CLN5
Clptm1	A6J8Q9_RAT	CLPTM1 regulator of GABA type A receptor forward trafficking
Clptm1l	D4A416_RAT	Lipid scramblase CLPTM1L
Cluh	A0A0U1RRV5_RAT;A0A8I6ARR0_RAT	Clustered mitochondria protein homolog
Cmklr1	CML1_RAT	Chemerin-like receptor 1
Cnot1	A0A8I6ABN6_RAT;A0A8I6AG10_RAT;G3V7M0_RAT	CCR4-NOT transcription complex subunit 1
Cnot10	CNO10_RAT	CCR4-NOT transcription complex subunit 10
Cnot11	CNO11_RAT	CCR4-NOT transcription complex subunit 11
Cnot9	A0A8L2QAX2_RAT	CCR4-NOT transcription complex subunit 9
Cnpy2	A0A8I6GKM8_RAT;A0JN30_RAT	Canopy FGF signaling regulator 2
Cog1	A0A8I6AFV4_RAT;A0A8I6GJM0_RAT;F1LND1_RAT	Conserved oligomeric Golgi complex subunit 1
Cog4	A0A8I6A3P8_RAT;A0A8I6A5F9_RAT;D3ZZM3_RAT	Conserved oligomeric Golgi complex subunit 4
Cog7	COG7_RAT	Conserved oligomeric Golgi complex subunit 7
Col11a1	COBA1_RAT	Collagen alpha-1(XI) chain
Col5a1	G3V763_RAT	Collagen type V alpha 1 chain
Commd10	A0A8I5YCG0_RAT;A0A8I6AJ38_RAT;A0A8I6G6G2_RAT;A0A8I6GDB4_RAT;Q68FS9_RAT	COMM domain containing 10
Commd7	F7FBG3_RAT	COMM domain containing 7
Copg1	COPG1_RAT	Coatomer subunit gamma-1
Copg2	A0A0H2UHV9_RAT;A0A8I5ZST5_RAT	Coatomer subunit gamma
Cops7b	D3ZU52_RAT	COP9 signalosome subunit 7B
Coq2	COQ2_RAT	4-hydroxybenzoate polyprenyltransferase, mitochondrial
Cpamd8	A0A8I5ZW14_RAT;A0A8I6AG69_RAT;A0A8I6AMC9_RAT	C3 and PZP-like, alpha-2-macroglobulin domain containing 8
Cpne2	A0A0G2K0K1_RAT;A0A8I6AH83_RAT;F1M1L9_RAT	Copine-2
Cpne3	D3ZLA3_RAT	Copine-3
Cpox	HEM6_RAT	Oxygen-dependent coproporphyrinogen-III oxidase, mitochondrial
Creb1	CREB1_RAT	Cyclic AMP-responsive element-binding protein 1
Creld2	CREL2_RAT	Protein disulfide isomerase Creld2
Crkl	CRKL_RAT	Crk-like protein
Crls1	CRLS1_RAT	Cardiolipin synthase (CMP-forming)
Crot	OCTC_RAT	Peroxisomal carnitine O-octanoyltransferase
Cryz	QOR_RAT	Quinone oxidoreductase
Csad	CSAD_RAT	Cysteine sulfinic acid decarboxylase
Csgalnact2	D4A5Z0_RAT	Hexosyltransferase
Csnk1d	KC1D_RAT	Casein kinase I isoform delta
Cstf1	CSTF1_RAT	Cleavage stimulation factor subunit 1
Ctc1	A0A8I6AE77_RAT;D4A261_RAT	CST complex subunit CTC1
Ctps2	PYRG2_RAT	CTP synthase 2
Ctr9	A0A8I5ZQE7_RAT;A0A8I6A0W5_RAT;G3V897_RAT	RNA polymerase-associated protein CTR9 homolog
Ctrb1	CTRB1_RAT	Chymotrypsinogen B
Ctsh	CATH_RAT	Pro-cathepsin H
Cttnbp2nl	D4A8X8_RAT	CTTNBP2 N-terminal like
Cul4b	A0A8I6B5A8_RAT;D3ZK73_RAT	Cullin-4B
Cul7	CUL7_RAT	Cullin-7
Cwf19l1	D3Z863_RAT	CWF19-like protein 1
Cyb5b	CYB5B_RAT	Cytochrome b5 type B
Cybc1	CYBC1_RAT	Cytochrome b-245 chaperone 1
Cygb	CYGB_RAT	Cytoglobin
Cyp4f6	CP4F6_RAT	Cytochrome P450 4F6
Cyp51a1	CP51A_RAT	Lanosterol 14-alpha demethylase
Czib	CZIB_RAT	CXXC motif containing zinc binding protein
Dag1	F1M8K0_RAT	Dystroglycan 1
Dap3	A0A0G2K264_RAT;A0A8I6GLX9_RAT;F7EZZ0_RAT	Small ribosomal subunit protein mS29
Dapk3	DAPK3_RAT	Death-associated protein kinase 3
Dcaf7	A6HJZ8_RAT	DDB1- and CUL4-associated factor 7
Dcaf8	DCAF8_RAT	DDB1- and CUL4-associated factor 8
Dcakd	DCAKD_RAT	Dephospho-CoA kinase domain-containing protein
Dctn4	DCTN4_RAT	Dynactin subunit 4
Dctn5	A0A8I6A0T5_RAT;A0A8I6B4B1_RAT	Dynactin subunit 5
Dcun1d1	A0A0G2K8D6_RAT;A0A8I5Y621_RAT;A0A8I5ZYZ4_RAT;A0A8I6ADB9_RAT;A0A8I6AI94_RAT;D3ZRV0_RAT	DCN1-like protein
Ddr2	A0A8I6AIV9_RAT;B1WC09_RAT	Discoidin domain-containing receptor 2
Ddrgk1	D3ZAS9_RAT	DDRGK domain-containing protein 1
Ddt	DOPD_RAT	D-dopachrome decarboxylase
Ddx21	DDX21_RAT	Nucleolar RNA helicase 2
Ddx23	G3V9M1_RAT	Probable ATP-dependent RNA helicase DDX23
Ddx42	A0A8I5ZLP6_RAT;D4A031_RAT	ATP-dependent RNA helicase DDX42
Dennd10	A0A8I6AM52_RAT;F1LNS2_RAT	DENN domain containing 10
Dhcr7	DHCR7_RAT	7-dehydrocholesterol reductase
Dhx16	Q6MG13_RAT	Pre-mRNA-splicing factor ATP-dependent RNA helicase DHX16
Dhx29	D3ZHW0_RAT	ATP-dependent RNA helicase DHX29
Dhx38	D4A321_RAT	Pre-mRNA-splicing factor ATP-dependent RNA helicase PRP16
Diaph1	DIAP1_RAT	Protein diaphanous homolog 1
Dip2b	A0A8I6ABD0_RAT	Disco-interacting protein 2 homolog B
Dis3	F7EPZ4_RAT	Exosome complex exonuclease RRP44
Dmac1	D4AEL3_RAT	Distal membrane arm assembly component 1
Dnajb12	F7F4L4_RAT	DnaJ heat shock protein family (Hsp40) member B12
Dnajc1	F1LVX1_RAT	DnaJ homolog subfamily C member 1
Dnajc17	DJC17_RAT	DnaJ homolog subfamily C member 17
Dnajc21	A0A0G2QC19_RAT;A0A8I6GBG8_RAT	DnaJ homolog subfamily C member 21
Dnajc25	F1LQT0_RAT	DnaJ homolog subfamily C member 25
Dnajc7	A0A0G2K435_RAT;G3V8B8_RAT	DnaJ homolog subfamily C member 7
Dnm2	A0A0A0MY49_RAT;A0A8L2Q4Y6_RAT	Dynamin-2
Dnmt1	F1LQT9_RAT	DNA (cytosine-5)-methyltransferase
Dnttip2	D3ZHM7_RAT	Deoxynucleotidyltransferase, terminal, interacting protein 2
Dpep1	DPEP1_RAT	Dipeptidase 1
Dpp8	D3ZHQ1_RAT	dipeptidyl-peptidase IV
Dpp9	A0A8I6G9M9_RAT;A0A8I6GBE0_RAT;M0R781_RAT	dipeptidyl-peptidase IV
Dsg1	D3ZM39_RAT	Desmoglein 1
Dst	A0A8I5ZQD4_RAT;A0A8I5ZUJ3_RAT;A0A8I6AN06_RAT;D3ZC56_RAT	Dystonin
Dusp3	A0A0G2K3I9_RAT;A0A8I6AF61_RAT;G3V9L3_RAT	Dual specificity protein phosphatase
Echdc2	A0A8I5Y213_RAT;A0A8I5ZUZ9_RAT;A0A8I5ZV01_RAT;A0A8I6AGL7_RAT;D3ZIL6_RAT	Enoyl CoA hydratase domain containing 2
Eed	A0A8I6A2I3_RAT;A0A8I6AJ96_RAT;A0A8J8YPE2_RAT	Polycomb protein EED
Eefsec	A0A8I6AN39_RAT;A6IB43_RAT	Selenocysteine-specific elongation factor
Efemp1	FBLN3_RAT	EGF-containing fibulin-like extracellular matrix protein 1
Efhd2	EFHD2_RAT	EF-hand domain-containing protein D2
Ehbp1	A0A8I5ZKB4_RAT;A0A8I5ZZB4_RAT;A0A8I6AC10_RAT;F1LVX2_RAT	EH domain binding protein 1
Eif1ax	A0A8I6A8I7_RAT;A0A8I6GJ49_RAT	Eukaryotic translation initiation factor 4C
Eif2b1	EI2BA_RAT	Translation initiation factor eIF2B subunit alpha
Eif2b2	A0A8I6GEG4_RAT;F7EVX2_RAT	Translation initiation factor eIF2B subunit beta
Eif2b5	EI2BE_RAT	Translation initiation factor eIF2B subunit epsilon
Eif3k	A0A8I5ZX76_RAT;A0A8I6AIB7_RAT	Eukaryotic translation initiation factor 3 subunit K
Eif4g3	A0A0G2JY73_RAT;A0A8I5ZPV9_RAT;A0A8I5ZRZ1_RAT;A0A8I5ZZ46_RAT;A0A8I6A378_RAT;A0A8I6A423_RAT;A0A8I6AMY8_RAT;A0A8I6APR0_RAT	Eukaryotic translation initiation factor 4 gamma, 3
Eipr1	EIPR1_RAT	EARP and GARP complex-interacting protein 1
Elac2	RNZ2_RAT	Zinc phosphodiesterase ELAC protein 2
Eloa	ELOA1_RAT	Elongin-A
Eloc	ELOC_RAT	Elongin-C
Elp2	ELP2_RAT	Elongator complex protein 2
Emc2	EMC2_RAT	ER membrane protein complex subunit 2
Emc8	EMC8_RAT	ER membrane protein complex subunit 8
Eml3	D4A4R1_RAT	Echinoderm microtubule-associated protein-like 3
Eml4	A0A0G2K2Z0_RAT;A0A8I6A8G5_RAT;A0A8I6ALM1_RAT	Echinoderm microtubule-associated protein-like 4
Enah	A0A0G2K6I4_RAT;A0A8I5Y4S4_RAT;A0A8I5ZND4_RAT;A0A8I5ZT50_RAT;A0A8I6G5W6_RAT;A0A8I6GMP8_RAT;Q5XHX3_RAT	Protein enabled homolog
ENSRNOG00000062438	A0A8I6APG6_RAT	Importin 11
ENSRNOG00000064882	A0A8I6GI92_RAT;Q6MGC4_RAT	Prefoldin subunit 6
ENSRNOG00000065234	A0A8I6B4A1_RAT	glyceraldehyde-3-phosphate dehydrogenase (phosphorylating)
ENSRNOG00000066761	A0A8I6AIC0_RAT	Peptidyl-prolyl cis-trans isomerase
ENSRNOG00000069664	A0A8I6A4F9_RAT;A0A8I6ALR7_RAT;A0A8I6AVM0_RAT;A1L1L9_RAT;B1WBL4_RAT	Uncharacterized protein
ENSRNOG00000070657	A0A8I6AIB5_RAT	SAYSvFN domain-containing protein
ENSRNOG00000070855	A0A8I5ZU39_RAT	vitamin-K-epoxide reductase (warfarin-sensitive)
Entpd5	ENTP5_RAT	Ectonucleoside triphosphate diphosphohydrolase 5
Eogt	A0A0G2K4R9_RAT	EGF domain-specific O-linked N-acetylglucosamine transferase
Epha2	A0A8I5ZQ88_RAT;A0A8I6ADQ0_RAT;D3ZBN3_RAT	Ephrin type-A receptor 2
Epm2aip1	F1M471_RAT	EPM2A interacting protein 1
Epn2	A0A0G2JXY9_RAT;F1LQ45_RAT;Q505I9_RAT	Epsin 2
Epn3	EPN3_RAT	Epsin-3
Ercc3	ERCC3_RAT	General transcription and DNA repair factor IIH helicase/translocase subunit XPB
Eri1	ERI1_RAT	3'-5' exoribonuclease 1
Ermp1	ERMP1_RAT	Endoplasmic reticulum metallopeptidase 1
Exoc4	EXOC4_RAT	Exocyst complex component 4
Exoc5	EXOC5_RAT	Exocyst complex component 5
Exoc6b	A0A0G2JYR1_RAT;A0A8I6A6E0_RAT;A0A8I6APB7_RAT	Exocyst complex component
Exoc7	EXOC7_RAT	Exocyst complex component 7
Exog	D3ZTW9_RAT	Nuclease EXOG, mitochondrial
Exosc7	A0A8I5ZNY7_RAT;A0A8I6A842_RAT;G3V6K3_RAT	Exosome component 7
Ext2	A0A0G2KAH7_RAT;E9PTT2_RAT	Exostosin-2
Fads2	FADS2_RAT	Acyl-CoA 6-desaturase
Fads3	FADS3_RAT	Fatty acid desaturase 3
Faf1	FAF1_RAT	FAS-associated factor 1
Fam114a2	A0A8I6APK7_RAT	Family with sequence similarity 114, member A2
Fam120c	A0A1W2Q678_RAT;A0A8I6A052_RAT	Family with sequence similarity 120 member C
Fam210b	A6KKW6_RAT	Family with sequence similarity 210, member B
Fam91a1	B2RYP3_RAT	Fam91a1 protein
Fam98b	A0A8I5ZPB4_RAT;D4AE02_RAT	Family with sequence similarity 98, member B, pseudogene 1
Far1	FACR1_RAT	Fatty acyl-CoA reductase 1
Farp2	D3ZFK8_RAT	FERM, ARHGEF and pleckstrin domain-containing protein 2
Fat1	A0A0G2K5L1_RAT;A0A8I6ADX6_RAT;A0A8I6AEP7_RAT;A0A8I6AQL3_RAT;A0A8I6GFB7_RAT;G3V9W9_RAT	FAT atypical cadherin 1
Fbln5	FBLN5_RAT	Fibulin-5
Fbxo3	FBX3_RAT	F-box only protein 3
Fbxo30	FBX30_RAT	F-box only protein 30
Fbxw17	D3Z9G1_RAT	F-box and WD-40 domain protein 17
Fbxw8	FBXW8_RAT	F-box/WD repeat-containing protein 8
Fermt1	D3ZTV0_RAT	FERM domain containing kindlin 1
Fez2	FEZ2_RAT	Fasciculation and elongation protein zeta-2
Fgf2	FGF2_RAT	Fibroblast growth factor 2
Fggy	A0A8I5ZW74_RAT;A0A8I6AN02_RAT;F1LSP9_RAT	FGGY carbohydrate kinase domain containing
Fibp	A0A8I5Y9V2_RAT;A0A8J8Y8E0_RAT	FGF1 intracellular binding protein
Filip1l	D4A900_RAT	Filamin A interacting protein 1-like
Fkbp15	A0A8I5ZXY2_RAT	peptidylprolyl isomerase
Fkbp1a	FKB1A_RAT	Peptidyl-prolyl cis-trans isomerase FKBP1A
Flvcr2	FLVC2_RAT	Choline/ethanolamine transporter FLVCR2
Fmn1	A0A8I6AHH7_RAT;D3ZBI5_RAT	Formin 1
Fmr1	FMR1_RAT	Fragile X messenger ribonucleoprotein 1
Focad	A0A8I6AQM8_RAT;F1LU27_RAT	Focadhesin
Frmd4a	A0A0G2K2R0_RAT;A0A8I5ZRG3_RAT;A0A8I5ZUV5_RAT;A0A8I5ZZA8_RAT;A0A8I6AFH5_RAT;A0A8I6APE6_RAT;A0A8I6AR03_RAT;A0A8I6B3B1_RAT;F1LZB7_RAT	FERM domain containing 4A
Frmd6	A0A8I5ZM66_RAT;F1LR29_RAT	FERM domain-containing protein 6
Ftsj3	SPB1_RAT	pre-rRNA 2'-O-ribose RNA methyltransferase FTSJ3
Fubp1	FUBP1_RAT	Far upstream element-binding protein 1
Fuca2	FUCO2_RAT	Plasma alpha-L-fucosidase
Fundc2	A0A8I6A167_RAT;A0A8I6AFI8_RAT;D3ZAQ0_RAT	FUN14 domain-containing protein 2
Fut11	OFUT4_RAT	GDP-fucose protein O-fucosyltransferase 4
Fyco1	D3Z9D2_RAT	FYVE and coiled-coil domain-containing protein 1
Fzd1	FZD1_RAT	Frizzled-1
Gadd45gip1	G45IP_RAT	Large ribosomal subunit protein mL64
Gak	GAK_RAT	Cyclin-G-associated kinase
Galnt1	GALT1_RAT	Polypeptide N-acetylgalactosaminyltransferase 1
Galnt7	GALT7_RAT	N-acetylgalactosaminyltransferase 7
Galt	GALT_RAT	Galactose-1-phosphate uridylyltransferase
Gapdh	G3P_RAT	Glyceraldehyde-3-phosphate dehydrogenase
Gbp2	GBP2_RAT	Guanylate-binding protein 2
Gcdh	A0A8I5ZN89_RAT;A0A8I5ZUK9_RAT	Glutaryl-CoA dehydrogenase, mitochondrial
Ggct	D3ZPV8_RAT	Gamma-glutamylcyclotransferase
Ggcx	A0A8J8XYF4_RAT;B5DEF3_RAT	Vitamin K-dependent gamma-carboxylase
Ggh	GGH_RAT	Gamma-glutamyl hydrolase
Ghitm	GHITM_RAT	Growth hormone-inducible transmembrane protein
Gipc1	GIPC1_RAT	PDZ domain-containing protein GIPC1
Glb1l	A0A8I5ZK37_RAT;B1WBS6_RAT	Galactosidase, beta 1-like
Glmp	GLMP_RAT	Glycosylated lysosomal membrane protein
Glt8d1	GL8D1_RAT	Glycosyltransferase 8 domain-containing protein 1
Glyr1	GLYR1_RAT	Cytokine-like nuclear factor N-PAC
Gmds	A0A8I5ZPV8_RAT;Q3MHS7_RAT	GDP-mannose 4,6 dehydratase
Gmpr	GMPR1_RAT	GMP reductase 1
Gng5	GBG5_RAT	Guanine nucleotide-binding protein G(I)/G(S)/G(O) subunit gamma-5
Gnl2	Q4KLJ3_RAT	Nucleolar GTP-binding protein 2
Gnl3	GNL3_RAT	Guanine nucleotide-binding protein-like 3
Gnpnat1	A6KDZ8_RAT	Glucosamine 6-phosphate N-acetyltransferase
Golga3	D3ZLD5_RAT	Golgin A3
Golga4	GOGA4_RAT	Golgin subfamily A member 4
Golga7	GOGA7_RAT	Golgin subfamily A member 7
Golim4	GOLI4_RAT	Golgi integral membrane protein 4
Golph3	GOLP3_RAT	Golgi phosphoprotein 3
Golt1b	B0BNB0_RAT	Golgi transport 1B
Gpr107	GP107_RAT	Protein GPR107
Gpx4	GPX4_RAT	Phospholipid hydroperoxide glutathione peroxidase
Gsta1	GSTA1_RAT	Glutathione S-transferase alpha-1
Gstm5l	A0A0G2K6L4_RAT	Glutathione S-transferase
Gstt1	GSTT1_RAT	Glutathione S-transferase theta-1
Gtf2f1	T2FA_RAT	General transcription factor IIF subunit 1
Gtf3c3	A0A0G2K945_RAT;A0A8I5ZPB3_RAT;D4A7Q9_RAT	General transcription factor IIIC subunit 3
Gtpbp4	A0A8I6A3N8_RAT;A0A8I6A3Y7_RAT;A0A8I6A8W6_RAT;A0A8I6ADM2_RAT;M0R623_RAT	Nucleolar GTP-binding protein 1
Gucy1b1	GCYB1_RAT	Guanylate cyclase soluble subunit beta-1
H1f10	D3ZIX4_RAT	H1.10 linker histone
H4f3	M0R7B4_RAT	H1.3 linker histone, cluster member
Hacd3	D4ABI7_RAT	Very-long-chain (3R)-3-hydroxyacyl-CoA dehydratase
Hacl1	HACL1_RAT	2-hydroxyacyl-CoA lyase 1
Hdgfl2	HDGR2_RAT	Hepatoma-derived growth factor-related protein 2
Hdhd2	Q6QI86_RAT	Haloacid dehalogenase-like hydrolase domain-containing protein 2
Heatr1	D3ZL86_RAT;M0R3U0_RAT	HEAT repeat-containing protein 1
Heatr3	D3ZV81_RAT	HEAT repeat-containing protein 3
Hebp1	B4F7C7_RAT	Heme-binding protein 1
Hectd1	A0A8I5ZNU0_RAT;D3ZLS5_RAT	E3 ubiquitin-protein ligase
Herc4	HERC4_RAT	Probable E3 ubiquitin-protein ligase HERC4
Hibch	HIBCH_RAT	3-hydroxyisobutyryl-CoA hydrolase, mitochondrial
Hint1	HINT1_RAT	Adenosine 5'-monophosphoramidase HINT1
Hint3	HINT3_RAT	Adenosine 5'-monophosphoramidase HINT3
Hmgb3	A0A0G2JVF5_RAT;F7EWK1_RAT;M0R9D4_RAT	High mobility group protein B3
Hmgcs1	HMCS1_RAT	Hydroxymethylglutaryl-CoA synthase, cytoplasmic
Hmgn2	HMGN2_RAT	Non-histone chromosomal protein HMG-17
Hmox2	HMOX2_RAT	Heme oxygenase 2
Hnrnpm	HNRPM_RAT	Heterogeneous nuclear ribonucleoprotein M
Hpca	HPCA_RAT	Neuron-specific calcium-binding protein hippocalcin
Hs1bp3	A0A8I6ADF4_RAT	HCLS1-binding protein 3
Hsdl1	HSDL1_RAT	Inactive hydroxysteroid dehydrogenase-like protein 1
Hspa14	HSP7E_RAT	Heat shock 70 kDa protein 14
Hspa4l	F7F2F3_RAT	Heat shock 70 kDa protein 4L
Hspbp1	HPBP1_RAT	Hsp70-binding protein 1
Htt	HD_RAT	Huntingtin
Iah1	IAH1_RAT	Isoamyl acetate-hydrolyzing esterase 1 homolog
Icmt	ICMT_RAT	Protein-S-isoprenylcysteine O-methyltransferase
Idi1	IDI1_RAT	Isopentenyl-diphosphate Delta-isomerase 1
Ifgga2l1	F7F0H6_RAT;Q5FVQ6_RAT	Similar to interferon-inducible GTPase
Ighm	A0A0G2JVP4_RAT;A0A0G2JYX2_RAT;A0A8I5YC45_RAT;A0A8I5ZVS4_RAT;A0A8I6APC0_RAT;F1LM30_RAT;F1LPW0_RAT	Immunoglobulin heavy constant epsilon
Igsf3	A0A0G2K7L2_RAT;F1LZ40_RAT	Immunoglobulin superfamily member 3
Ikbkb	IKKB_RAT	Inhibitor of nuclear factor kappa-B kinase subunit beta
Il6st	IL6RB_RAT	Interleukin-6 receptor subunit beta
Ilkap	ILKAP_RAT	Integrin-linked kinase-associated serine/threonine phosphatase 2C
Inpp5b	D4A2N2_RAT;F1LP71_RAT	Type II inositol 1,4,5-trisphosphate 5-phosphatase
Inppl1	SHIP2_RAT	Phosphatidylinositol 3,4,5-trisphosphate 5-phosphatase 2
Ints3	A0A8I6G926_RAT	Integrator complex subunit 3
Ints3	D3ZUT9_RAT	Integrator complex subunit 3
Ipo8	A0A0G2K6J6_RAT	Importin 8
Iqgap2	A0A8I6AM38_RAT;F1LW74_RAT	IQ motif containing GTPase activating protein 2
Irf3	F7EXX5_RAT	Interferon regulatory factor 3
Irgm	IRGM_RAT	Immunity-related GTPase family M protein
Isoc1	ISOC1_RAT	Isochorismatase domain-containing protein 1
Itch	A0A0G2K9T1_RAT;A0A8I5ZZU1_RAT	E3 ubiquitin-protein ligase
Itga11	F1LUU1_RAT	Integrin alpha-11
Itga3	A0A8I6GLI8_RAT;D3ZCG9_RAT;D3ZQM3_RAT;I4DUB5_RAT	Integrin alpha-3
Itga8	A0A8I5Y696_RAT;A0A8I6GID8_RAT;F7F1E3_RAT	Integrin subunit alpha 8
Itpr1	ITPR1_RAT	Inositol 1,4,5-trisphosphate-gated calcium channel ITPR1
Itpr2	ITPR2_RAT	Inositol 1,4,5-trisphosphate-gated calcium channel ITPR2
Itpr3	ITPR3_RAT	Inositol 1,4,5-trisphosphate-gated calcium channel ITPR3
Jak1	A0A8I6AM23_RAT;G3V9W2_RAT	Tyrosine-protein kinase
Jtb	JTB_RAT	Protein JTB
Kctd10	BACD3_RAT	BTB/POZ domain-containing adapter for CUL3-mediated RhoA degradation protein 3
Kctd5	KCTD5_RAT	BTB/POZ domain-containing protein KCTD5
Kdelr2	ERD22_RAT	ER lumen protein-retaining receptor 2
Kdsr	A0A8I6AMK1_RAT;D3Z9P1_RAT	3-ketodihydrosphingosine reductase
Kidins220	KDIS_RAT	Kinase D-interacting substrate of 220 kDa
Kif13b	A0A0G2K8Z9_RAT	Kinesin family member 13B
Kif21b	KI21B_RAT	Kinesin-like protein KIF21B
Kifap3	A0A0G2K0P1_RAT;A0A8I5ZXB9_RAT;A0A8I6A2N6_RAT;D3ZWA5_RAT	Kinesin-associated protein 3
Klhdc4	D3ZU48_RAT	Kelch domain containing 4
Klhl13	A0A8I5ZU85_RAT;A0A8I6A140_RAT;A0A8I6A5N5_RAT;A0A8I6A901_RAT;A0A8I6AB93_RAT;A0A8I6AHM2_RAT;F1LM44_RAT	Kelch-like family member 9
Klhl22	KLH22_RAT	Kelch-like protein 22
Kpna6	A0A0G2JZS1_RAT;A0A8I5ZNJ2_RAT;F1LT58_RAT	Importin subunit alpha
Krt75	K2C75_RAT	Keratin, type II cytoskeletal 75
Krtcap2	KTAP2_RAT	Dolichyl-diphosphooligosaccharide--protein glycosyltransferase subunit KCP2
Kyat1	KAT1_RAT	Kynurenine--oxoglutarate transaminase 1
Kyat3	KAT3_RAT	Kynurenine--oxoglutarate transaminase 3
Lactb	D3ZFJ6_RAT	Serine beta-lactamase-like protein LACTB, mitochondrial
Lamb1	A0A8I5ZQ25_RAT;A0A8I6A3T2_RAT;D3ZQN7_RAT	Laminin subunit beta-1
Lamb2	LAMB2_RAT	Laminin subunit beta-2
Lamc1	F1MAA7_RAT	Laminin subunit gamma-1
Lamp2	A0A8I6AMZ0_RAT	Lysosome-associated membrane glycoprotein 2
Lamtor4	A0A8I6A858_RAT;D4AD29_RAT	Ragulator complex protein LAMTOR4
Large1	A0A0G2K618_RAT	LARGE xylosyl- and glucuronyltransferase 1
Larp7	M0RC12_RAT	La-related protein 7
Las1l	A0A096MJM8_RAT;A0A8I6A8V8_RAT	LAS1-like, ribosome biogenesis factor
Lclat1	A0A8I6AFV0_RAT;D3ZFF4_RAT	Lysocardiolipin acyltransferase 1
Ldaf1	LDAF1_RAT	Lipid droplet assembly factor 1
Lhpp	LHPP_RAT	Phospholysine phosphohistidine inorganic pyrophosphate phosphatase
Lims1	A0A8I5ZKY9_RAT;A0A8I5ZPU7_RAT;A0A8I6GA69_RAT;C0KUC5_RAT;C0KUC6_RAT	LIM and senescent cell antigen-like-containing domain protein
Llgl1	L2GL1_RAT	Lethal(2) giant larvae protein homolog 1
Lmbrd1	LMBD1_RAT	Lysosomal cobalamin transport escort protein LMBD1
Lmf2	LMF2_RAT	Lipase maturation factor 2
Lpgat1	A0A8I6G2Q6_RAT;F1LTX8_RAT	Lysophosphatidylglycerol acyltransferase 1
Lrba	A0A0G2JYI0_RAT;A0A0G2JYR4_RAT	Lipopolysaccharide-responsive and beige-like anchor protein
Lrch1	A0A8I5Y080_RAT;A0A8I6AAA9_RAT;A0A8I6ABL3_RAT;B2GV98_RAT	Leucine rich repeats and calponin homology domain containing 1
Lrp6	A0A0G2K0H3_RAT	Low-density lipoprotein receptor-related protein
Lrrc32	A0A8I5ZYB9_RAT;D3ZVD5_RAT	Transforming growth factor beta activator LRRC32
Lsg1	LSG1_RAT	Large subunit GTPase 1 homolog
Lsm12	A0A8I6GM11_RAT	LSM12 homolog
Lsm2	A0A0G2K8Q7_RAT	U6 snRNA-associated Sm-like protein LSm2
Lsm7	A0A8I5ZMR4_RAT;A0A8I6A0C6_RAT;D4A2D8_RAT	U6 snRNA-associated Sm-like protein LSm7
Luzp1	G3V7L9_RAT	Leucine zipper protein 1
Lyar	LYAR_RAT	Cell growth-regulating nucleolar protein
Lypla1	LYPA1_RAT	Acyl-protein thioesterase 1
Lyrm4	D3ZYM7_RAT	LYR motif containing 4
Mad2l1	D4ACM2_RAT	Mitotic spindle assembly checkpoint protein MAD2A
Maea	MAEA_RAT	E3 ubiquitin-protein transferase MAEA
Maged2	Q3B7U1_RAT	Melanoma-associated antigen D1
Magt1	MAGT1_RAT	Dolichyl-diphosphooligosaccharide--protein glycosyltransferase subunit MAGT1
Maip1	MAIP1_RAT	m-AAA protease-interacting protein 1, mitochondrial
Mak16	A0A8I6A0Z5_RAT;A6IVV8_RAT	Protein MAK16 homolog
Man1a1	A0A0G2JW29_RAT;A0A8I5ZJA7_RAT;G3V9N9_RAT	alpha-1,2-Mannosidase
Man1b1	MA1B1_RAT	Endoplasmic reticulum mannosyl-oligosaccharide 1,2-alpha-mannosidase
Man1c1	A0A8I5ZVG8_RAT;D3Z979_RAT	alpha-1,2-Mannosidase
Man2b2	A0A0G2K8F6_RAT;A0A8I6AJ32_RAT;Q7TP34_RAT	Alpha-mannosidase
Map3k20	A0A8I5Y262_RAT;A0A8I6A4W9_RAT	Mitogen-activated protein kinase kinase kinase 20
Map3k6	A0A8I5ZR53_RAT;D3ZFL3_RAT	mitogen-activated protein kinase kinase kinase
Map3k7	M3K7_RAT	Mitogen-activated protein kinase kinase kinase 7
Map4k5	A0A8I6AJ75_RAT;A0A8I6GJD3_RAT;D3ZHL6_RAT	Mitogen-activated protein kinase kinase kinase kinase
Mapkapk2	F1M9C0_RAT;Q80ZF4_RAT	non-specific serine/threonine protein kinase
Marchf5	A0A8I5YBR0_RAT;F7FGS9_RAT	E3 ubiquitin-protein ligase MARCHF5
Mark2	MARK2_RAT	Serine/threonine-protein kinase MARK2
Mat1a	METK1_RAT	S-adenosylmethionine synthase isoform type-1
Mbnl1	MBNL1_RAT;MBNL2_RAT	Muscleblind-like protein 1
Mboat7	G3V7N6_RAT	Lysophospholipid acyltransferase 7
Mcc	A0A0G2K098_RAT;A0A0G2K6G7_RAT;F1LZS6_RAT	MCC regulator of WNT signaling pathway
Mcm3	D3ZFP4_RAT	DNA replication licensing factor MCM3
Mcts2	A0A8I5ZRS5_RAT	Malignant T-cell-amplified sequence
Mef2a	MEF2A_RAT;MEF2C_RAT;MEF2D_RAT	Myocyte-specific enhancer factor 2C
Metap1	D3ZE72_RAT	Methionine aminopeptidase
Mettl1	A0A8I6AXQ2_RAT;M0R637_RAT	tRNA (guanine-N(7)-)-methyltransferase
Mfn2	MFN2_RAT	Mitofusin-2
Mgat2	MGAT2_RAT	Alpha-1,6-mannosyl-glycoprotein 2-beta-N-acetylglucosaminyltransferase
Mgst3	A0A8I6AAX9_RAT;A0A8I6AQS8_RAT;D4ADS4_RAT	Glutathione S-transferase 3, mitochondrial
Mia2	A0A0G2JXM0_RAT;A0A0G2K2J9_RAT;A0A0G2KA58_RAT;A0A8I5ZSK4_RAT;D3ZHI1_RAT;D3ZVK5_RAT;D3ZVL1_RAT	MIA SH3 domain ER export factor 2
Mical2	MICA2_RAT	[F-actin]-monooxygenase MICAL2
Micu1	MICU1_RAT	Calcium uptake protein 1, mitochondrial
Micu2	A0A0G2K9A1_RAT;F1LMJ8_RAT	Mitochondrial calcium uptake 2
Mid1	TRI18_RAT	E3 ubiquitin-protein ligase Midline-1
Minpp1	MINP1_RAT	Multiple inositol polyphosphate phosphatase 1
Mix23	A0A8I5ZWL7_RAT;D4A305_RAT	Protein MIX23
Mms19	M0R6T4_RAT	MMS19 nucleotide excision repair protein
Mmut	A0A8I6A0B2_RAT;D3ZKG1_RAT	Methylmalonyl-CoA mutase, mitochondrial
Mob2	A0A8I6ABE4_RAT;D3ZLX3_RAT	MOB kinase activator 2
Mob4	PHOCN_RAT	MOB-like protein phocein
Morc2	A0A0G2JWF7_RAT;D4A2C4_RAT;D4A8J3_RAT	MORC family CW-type zinc finger 2
Mpi	MPI_RAT	Mannose-6-phosphate isomerase
Mras	RASM_RAT	Ras-related protein M-Ras
Mrpl12	D3ZXF9_RAT	Large ribosomal subunit protein bL12m
Mrpl13	Q5XFW4_RAT	Large ribosomal subunit protein uL13m
Mrpl17	RM17_RAT	Large ribosomal subunit protein bL17m
Mrpl19	D4A4A9_RAT	Large ribosomal subunit protein bL19m
Mrpl2	RM02_RAT	Large ribosomal subunit protein uL2m
Mrpl20	A0A8I6A063_RAT;A6IUS6_RAT	Large ribosomal subunit protein bL20m
Mrpl3	G3V7P3_RAT	Large ribosomal subunit protein uL3m
Mrpl55	A0A8I5ZK26_RAT;A0A8I6AA61_RAT;D3ZF99_RAT	Mitochondrial ribosomal protein L55
Mrpl9	RM09_RAT	Large ribosomal subunit protein bL9m
Mrps10	RT10_RAT	Small ribosomal subunit protein uS10m
Mrps17	D3ZTR1_RAT	Small ribosomal subunit protein uS17m
Mrps26	RT26_RAT	Small ribosomal subunit protein mS26
Mrps27	A0A8I5ZNY6_RAT;D4A3E8_RAT	Small ribosomal subunit protein mS27
Mrps35	D4A9Z6_RAT	Mitochondrial ribosomal protein S35
Mrtfb	A0A8I6A614_RAT;A0A8I6A7A3_RAT;A0A8I6A8X1_RAT;A0A8I6GJE3_RAT	Myocardin related transcription factor B
Mrto4	A0A8I5ZWZ6_RAT	Ribosome assembly factor mrt4
Msmo1	MSMO1_RAT	Methylsterol monooxygenase 1
Mta3	A0A0G2JTK6_RAT;A0A8I5ZYK6_RAT;A0A8I6A0K7_RAT	Metastasis-associated protein MTA3
Mtch2	A0A8I6AK45_RAT	Mitochondrial carrier homolog 2
Mt-co1	COX1_RAT	Cytochrome c oxidase subunit 1
Mtdh	LYRIC_RAT	Protein LYRIC
Mtif2	A0A8I5Y2H0_RAT;Q68FQ5_RAT	Translation initiation factor IF-2, mitochondrial
Mtmr1	A0A0G2JUZ0_RAT;A0A8I5Y1D5_RAT;D3ZKK5_RAT	phosphatidylinositol-3,5-bisphosphate 3-phosphatase
Mtmr2	A0A8I5ZQN1_RAT;A0A8I5ZTB8_RAT;D3ZA31_RAT	Phosphatidylinositol-3,5-bisphosphate 3-phosphatase MTMR2
Mtmr6	MTMR6_RAT	Phosphatidylinositol-3,5-bisphosphate 3-phosphatase MTMR6
Mt-nd2	NU2M_RAT	NADH-ubiquinone oxidoreductase chain 2
Mt-nd3	NU3M_RAT	NADH-ubiquinone oxidoreductase chain 3
Mt-nd4	NU4M_RAT	NADH-ubiquinone oxidoreductase chain 4
Mtor	MTOR_RAT	Serine/threonine-protein kinase mTOR
Mtrex	A0A8I5Y1Z8_RAT;A0A8I5ZN47_RAT;A0A8I5ZXU0_RAT;A0A8I6A840_RAT;D4AE49_RAT	RNA helicase
Mtx2	A0A8I5ZLV1_RAT;A0A8I5ZX94_RAT;A0A8I6A0S6_RAT;A0A8I6APV3_RAT;Q5U1Z9_RAT	Metaxin-2
Mvd	MVD1_RAT	Diphosphomevalonate decarboxylase
Myg1	MYG1_RAT	MYG1 exonuclease
Myh11	A0A0G2K6S9_RAT;A0A8I5ZNN9_RAT;E9PTU4_RAT	Myosin-10
Myo18a	A0A0G2JY08_RAT;A0A8I5Y6H7_RAT;A0A8I5ZQS0_RAT;A0A8I5ZUC3_RAT;A0A8I6A163_RAT;A0A8I6A2X3_RAT;A0A8I6A9C6_RAT;A0A8I6AAE3_RAT;A0A8I6ATN3_RAT	Unconventional myosin-XVIIIa
Myo1b	MYO1B_RAT	Unconventional myosin-Ib
Myo5a	A0A0G2K4Y7_RAT;A0A0G2K9S4_RAT;A0A0G2K9X3_RAT;A0A8I5ZJ51_RAT;A0A8I6A732_RAT	Unconventional myosin-Va
Naa20	A0A8I6AUK2_RAT;B2RZ44_RAT	N-alpha-acetyltransferase 20
Nars2	A0A0G2K7D7_RAT;A0A8I6A485_RAT;A0A8I6A5J1_RAT	asparagine--tRNA ligase
Nasp	NASP_RAT	Nuclear autoantigenic sperm protein
Nat1	ARY1_RAT	Arylamine N-acetyltransferase 1
Nat10	G3V752_RAT	RNA cytidine acetyltransferase
Naxe	NNRE_RAT	NAD(P)H-hydrate epimerase
Nbn	NBN_RAT	Nibrin
Ncapd2	A0A0G2JWH3_RAT	Condensin complex subunit 1
Ncbp1	NCBP1_RAT	Nuclear cap-binding protein subunit 1
Nck1	B2RZ33_RAT	Cytoplasmic protein
Ncoa5	A0A8I6AHM9_RAT;A0A8I6AVA1_RAT;D3ZEI6_RAT	Nuclear receptor coactivator 5
Ndufa11	NDUAB_RAT	NADH dehydrogenase [ubiquinone] 1 alpha subcomplex subunit 11
Ndufa4	A6IDY9_RAT;F7FN80_RAT	Cytochrome c oxidase subunit NDUFA4
Ndufaf1	F1LWG4_RAT	Complex I intermediate-associated protein 30, mitochondrial
Ndufb11	D4A7L4_RAT	NADH dehydrogenase [ubiquinone] 1 beta subcomplex subunit 11, mitochondrial
Ndufb3	A0A8I5Y9A4_RAT;A0A8I6A1W0_RAT;D4A4P3_RAT;M0RA24_RAT	NADH dehydrogenase [ubiquinone] 1 beta subcomplex subunit 3
Ndufb9	A0A8I6A1A8_RAT;B2RYW3_RAT	NADH dehydrogenase [ubiquinone] 1 beta subcomplex subunit 9
Ndufc2	A6I691_RAT	NADH dehydrogenase [ubiquinone] 1 subunit C2
Ndufv2	NDUV2_RAT	NADH dehydrogenase [ubiquinone] flavoprotein 2, mitochondrial
Nek9	A0A8I6AQL7_RAT	Serine/threonine-protein kinase Nek9
Nfxl1	A0A0G2KAF4_RAT;F1LNF3_RAT	Nuclear transcription factor, X-box binding-like 1
Nhlrc3	A0A8I5ZKD4_RAT	NHL repeat-containing protein 3
Nhp2	A6HE60_RAT	H/ACA ribonucleoprotein complex subunit 2
Nip7	NIP7_RAT	60S ribosome subunit biogenesis protein NIP7 homolog
Nipsnap3a	A0A8I5ZTD2_RAT;A0A8I6G695_RAT;A0A8I6GG78_RAT;Q5M949_RAT	Nipsnap homolog 3B
Nit1	NIT1_RAT	Deaminated glutathione amidase
Nmd3	B1WC44_RAT;F6PUQ7_RAT	60S ribosomal export protein NMD3
Nme3	G3V816_RAT	Nucleoside diphosphate kinase
Nmi	A0A8I6A371_RAT;F1LQS0_RAT	N-myc (and STAT) interactor
Nmt2	A0A8I5ZWZ4_RAT;A0A8I6A8X5_RAT	Glycylpeptide N-tetradecanoyltransferase
Nnmt	D4A605_RAT	Nicotinamide N-methyltransferase
Noc2l	E9PTF3_RAT	NOC2-like nucleolar associated transcriptional repressor
Noc4l	NOC4L_RAT	Nucleolar complex protein 4 homolog
Nol11	A0A0G2K1A9_RAT	Nucleolar protein 11
Nol6	A0A096MKG2_RAT;A0A0G2QC27_RAT	Nucleolar protein 6
Nol9	A0A8I5YBW7_RAT	Polynucleotide 5'-hydroxyl-kinase NOL9
Nop2	D4ACW1_RAT	Nucleolar protein 1
Nop56	Q4KLK7_RAT	Nucleolar protein 56
Npc2	A0A8I6AWS0_RAT;F7FJQ3_RAT	NPC intracellular cholesterol transporter 2
Nptn	A0A8L2Q5B1_RAT	Neuroplastin
Nr2f2	A0A0G2K1W0_RAT	Nuclear receptor subfamily 2, group F, member 2
Nrbp1	A0A8I5ZTU0_RAT;A0A8I6GAD6_RAT;A0A8I6GDA0_RAT;A0A8I6GII5_RAT;M0RCC7_RAT	Nuclear receptor-binding protein
Nt5c3b	5NT3B_RAT	7-methylguanosine phosphate-specific 5'-nucleotidase
Nub1	A0A8I5Y4X4_RAT;A0A8I6A4A9_RAT;F7ES73_RAT	NEDD8 ultimate buster 1
Nubp1	NUBP1_RAT	Cytosolic Fe-S cluster assembly factor NUBP1
Nucb1	NUCB1_RAT	Nucleobindin-1
Nudcd1	A0A8I6AGF4_RAT;B5DFD1_RAT	NudC domain-containing protein 1
Nudcd2	NUDC2_RAT	NudC domain-containing protein 2
Nudcd3	A0A8I5Y9V8_RAT;A0A8I6A4I4_RAT;A0A8I6AIG0_RAT;Q32PY7_RAT	NudC domain-containing protein 3
Nudt11	D3ZYH3_RAT	Nudix hydrolase 11
Nudt3	NUDT3_RAT	Diphosphoinositol polyphosphate phosphohydrolase 1
Nup160	A0A8I5ZXX5_RAT;D3ZBL6_RAT	Nucleoporin 160
Nup188	A0A8I6GC98_RAT;F1LRC6_RAT	Nucleoporin NUP188
Nup54	NUP54_RAT	Nuclear pore complex protein Nup54
Nup62	NUP62_RAT	Nuclear pore glycoprotein p62
Nup85	NUP85_RAT	Nuclear pore complex protein Nup85
Nup88	NUP88_RAT	Nuclear pore complex protein Nup88
Nxn	A0A8I6A4C2_RAT	Nucleoredoxin
Obsl1	OBSL1_RAT	Obscurin-like protein 1
Odr4	A0A8I6A685_RAT;A0A8I6AVP7_RAT;D3ZV63_RAT;D3ZV64_RAT	Protein odr-4 homolog
Ogfr	OGFR_RAT	Opioid growth factor receptor
Olfml2b	D4A0J7_RAT	Olfactomedin-like 2B
Optn	OPTN_RAT	Optineurin
Or51k7	D3ZCZ7_RAT	Olfactory receptor
Or5b106	M0R3Y0_RAT	Olfactory receptor
Osbpl2	A0A8I6AI28_RAT;A6KMB6_RAT	Oxysterol-binding protein
Osbpl8	A0A0G2JXN8_RAT;A0A8I5ZMZ6_RAT;A0A8I6A2N1_RAT;A0A8I6ADC9_RAT;A0A8I6GDH8_RAT	Oxysterol-binding protein
Osgep	OSGEP_RAT	tRNA N6-adenosine threonylcarbamoyltransferase
Osmr	OSMR_RAT	Oncostatin-M-specific receptor subunit beta
Ostc	OSTC_RAT	Oligosaccharyltransferase complex subunit OSTC
Ostm1	A0A8J8Y8J8_RAT;Q4QQU9_RAT	Osteoclastogenesis associated transmembrane protein 1
Oxa1l	A0A8I6AQW6_RAT;D3ZRH1_RAT	OXA1L, mitochondrial inner membrane protein
P4ha2	A0A8I6ASK1_RAT	procollagen-proline 4-dioxygenase
P4ha3	A0A8I6AKZ4_RAT;F1LQ79_RAT	Prolyl 4-hydroxylase subunit alpha-3
Pafah2	PAFA2_RAT	Platelet-activating factor acetylhydrolase 2, cytoplasmic
Papola	A0A0G2K0C9_RAT;A0A8I6A5A1_RAT;A0A8I6A6U9_RAT;A0A8I6APN2_RAT;A0A8I6G740_RAT;A0A8I6G751_RAT;D3ZK96_RAT	Poly(A) polymerase
Parl	PARL_RAT	Presenilin-associated rhomboid-like protein, mitochondrial
Parp12	D4A3V3_RAT	Protein mono-ADP-ribosyltransferase PARP12
Parp14	F1LZ05_RAT	Poly [ADP-ribose] polymerase
Parp9	A0A8I5Y6A7_RAT;A0A8I5ZMQ5_RAT;A0A8I6AD67_RAT;A0A8J8Y5V1_RAT	Poly (ADP-ribose) polymerase family, member 9
Parvb	A0A0G2KB09_RAT;A0A8I5Y6N4_RAT;A0A8I5ZR23_RAT;A0A8I6AS53_RAT;D3ZKG5_RAT	Parvin, beta
Patl1	PATL1_RAT	Protein PAT1 homolog 1
Pbx2	Q6MG87_RAT	PBX homeobox 2
Pcbp2	A0A8I6AGT9_RAT;Q6AYU2_RAT	Poly(rC) binding protein 2
Pcid2	A0A8I5ZTF8_RAT;F1MAF5_RAT	PCI domain-containing protein 2
Pcyox1l	A0A8I6A461_RAT;B5DEI0_RAT	Prenylcysteine oxidase 1 like
Pcyt2	PCY2_RAT	Ethanolamine-phosphate cytidylyltransferase
Pdcd11	A0A8I6AFK2_RAT;D3ZNI3_RAT	Protein RRP5 homolog
Pdcl	PHLP_RAT	Phosducin-like protein
Pdcl3	PDCL3_RAT	Phosducin-like protein 3
Pde12	PDE12_RAT	2',5'-phosphodiesterase 12
Pde6d	D3ZRD3_RAT	Retinal rod rhodopsin-sensitive cGMP 3',5'-cyclic phosphodiesterase subunit delta
Pdpk1	PDPK1_RAT	3-phosphoinositide-dependent protein kinase 1
Pds5a	PDS5A_RAT	Sister chromatid cohesion protein PDS5 homolog A
Pds5b	PDS5B_RAT	Sister chromatid cohesion protein PDS5 homolog B
Peak1	D4A563_RAT	Inactive tyrosine-protein kinase PEAK1
Pecr	PECR_RAT	Peroxisomal trans-2-enoyl-CoA reductase
Pelo	PELO_RAT	Protein pelota homolog
Pex13	PEX13_RAT	Peroxisomal membrane protein PEX13
Pgam5	G3V9N1_RAT	Serine/threonine-protein phosphatase PGAM5, mitochondrial
Pgm5	PGM5_RAT	Phosphoglucomutase-like protein 5
Pgpep1	PGPI_RAT	Pyroglutamyl-peptidase 1
Pgs1	A0A8I6ACK5_RAT;D4A5W8_RAT	CDP-diacylglycerol--glycerol-3-phosphate 3-phosphatidyltransferase
Phf6	D3ZQV8_RAT;M0R464_RAT	PHD finger protein 6
Phlda3	PHLA3_RAT	Pleckstrin homology-like domain family A member 3
Phldb2	A0A1W2Q667_RAT;A0A1W2Q6E5_RAT;A0A8I5Y6J7_RAT;A0A8I6GM52_RAT;D3ZTL3_RAT;D4A779_RAT	Pleckstrin homology-like domain, family B, member 2
Phyh	PAHX_RAT	Phytanoyl-CoA dioxygenase, peroxisomal
Pi4k2b	P4K2B_RAT	Phosphatidylinositol 4-kinase type 2-beta
Pi4ka	PI4KA_RAT	Phosphatidylinositol 4-kinase alpha
Pign	A0A8I6AFB4_RAT;A0A8I6B1A6_RAT;A0A8I6GKK6_RAT;E9PTA5_RAT	GPI ethanolamine phosphate transferase 1
Pigt	A0A8I6GIH3_RAT	Phosphatidylinositol glycan anchor biosynthesis, class T
Pigu	PIGU_RAT	GPI-anchor transamidase component PIGU
Pik3c2a	D3ZTF6_RAT	Phosphatidylinositol 4-phosphate 3-kinase C2 domain-containing subunit alpha
Pik3c3	PK3C3_RAT	Phosphatidylinositol 3-kinase catalytic subunit type 3
Pik3ca	PK3CA_RAT	Phosphatidylinositol 4,5-bisphosphate 3-kinase catalytic subunit alpha isoform
Pik3cb	PK3CB_RAT	Phosphatidylinositol 4,5-bisphosphate 3-kinase catalytic subunit beta isoform
Pip4k2b	PI42B_RAT	Phosphatidylinositol 5-phosphate 4-kinase type-2 beta
Pip4k2c	PI42C_RAT	Phosphatidylinositol 5-phosphate 4-kinase type-2 gamma
Pip4p2	PP4P2_RAT	Type 2 phosphatidylinositol 4,5-bisphosphate 4-phosphatase
Pip5k1a	PI51A_RAT	Phosphatidylinositol 4-phosphate 5-kinase type-1 alpha
Pisd	PISD_RAT	Phosphatidylserine decarboxylase proenzyme, mitochondrial
Pkd2	D4A5F1_RAT	Polycystin-2
Pkn2	A0A0G2K6J2_RAT;A0A8I5ZV08_RAT;F1LPA4_RAT	protein kinase C
Pla2g15	PAG15_RAT	Lysosomal phospholipase A and acyltransferase
Pla2g4a	PA24A_RAT	Cytosolic phospholipase A2
Pla2g7	A0A8I5Y241_RAT;A0A8I6GE94_RAT;A6JJ35_RAT	Platelet-activating factor acetylhydrolase
Plat	TPA_RAT	Tissue-type plasminogen activator
Plcb4	PLCB4_RAT	1-phosphatidylinositol 4,5-bisphosphate phosphodiesterase beta-4
Pld1	PLD1_RAT	Phospholipase D1
Plekho2	A0A8I6APP3_RAT;D3Z9K4_RAT	Pleckstrin homology domain containing O2
Plxna1	A0A8I6AGW9_RAT;D3Z981_RAT	Plexin-A1
Pmm1	A6HT35_RAT	Phosphomannomutase
Pnpt1	G3V6G7_RAT	Polyribonucleotide nucleotidyltransferase 1, mitochondrial
Pofut1	OFUT1_RAT	GDP-fucose protein O-fucosyltransferase 1
Poglut2	B5DFA5_RAT	Protein O-glucosyltransferase 2
Poldip2	E9PT51_RAT	Polymerase delta-interacting protein 2
Polr1c	A6JIS7_RAT	DNA-directed RNA polymerases I and III subunit RPAC1
Polr2a	A0A8I6ASE2_RAT;D4A5A6_RAT	DNA-directed RNA polymerase subunit
Polr2e	RPAB1_RAT	DNA-directed RNA polymerases I, II, and III subunit RPABC1
Polr2g	RPB7_RAT	DNA-directed RNA polymerase II subunit RPB7
Ppat	PUR1_RAT	Amidophosphoribosyltransferase
Ppig	PPIG_RAT	Peptidyl-prolyl cis-trans isomerase G
Ppm1b	A0A0G2K7Q5_RAT	Protein phosphatase 1B
Ppm1f	PPM1F_RAT	Protein phosphatase 1F
Ppp1cb	PP1B_RAT	Serine/threonine-protein phosphatase PP1-beta catalytic subunit
Ppp2ca	PP2AA_RAT	Serine/threonine-protein phosphatase 2A catalytic subunit alpha isoform
Ppp2r2d	2ABD_RAT	Serine/threonine-protein phosphatase 2A 55 kDa regulatory subunit B delta isoform
Ppp2r5c	A0A0G2JZD1_RAT;A0A8I5ZRC2_RAT;A0A8I5ZRT0_RAT;A0A8I6A0C3_RAT;A0A8I6AKJ3_RAT;D4A1A5_RAT	Serine/threonine-protein phosphatase 2A 56 kDa regulatory subunit
Ppp5c	PPP5_RAT	Serine/threonine-protein phosphatase 5
Prim1	A0A8I6AML7_RAT;F1LNK6_RAT	DNA primase
Prkaa1	AAPK1_RAT	5'-AMP-activated protein kinase catalytic subunit alpha-1
Prkab1	AAKB1_RAT	5'-AMP-activated protein kinase subunit beta-1
Prkag1	AAKG1_RAT	5'-AMP-activated protein kinase subunit gamma-1
Prkca	KPCA_RAT	Protein kinase C alpha type
Prkg1	A0A8I6ATM1_RAT	cGMP-dependent protein kinase
Pros1	PROS_RAT	Vitamin K-dependent protein S
Prpf3	A0A0G2JTI7_RAT;D3ZI99_RAT	U4/U6 small nuclear ribonucleoprotein Prp3
Prpf39	A0A8I5YBM8_RAT;D4A5S9_RAT	Pre-mRNA processing factor 39
Prpf4	D4A7J8_RAT	U4/U6 small nuclear ribonucleoprotein Prp4
Prps1	PRPS1_RAT	Ribose-phosphate pyrophosphokinase 1
Prpsap1	KPRA_RAT	Phosphoribosyl pyrophosphate synthase-associated protein 1
Prune1	PRUN1_RAT	Exopolyphosphatase PRUNE1
Prxl2a	PXL2A_RAT	Peroxiredoxin-like 2A
Psmb9	PSB9_RAT	Proteasome subunit beta type-9
Psmd1	G3V8B6_RAT	26S proteasome non-ATPase regulatory subunit 1
Psmd9	PSMD9_RAT	26S proteasome non-ATPase regulatory subunit 9
Psme4	A0A0G2K9R9_RAT;A0A0G2KAX0_RAT	Proteasome activator complex subunit 4
Psmg2	A0A8I5ZQU8_RAT;A0A8I6ABG3_RAT;A0A8I6GG02_RAT;D3ZAQ4_RAT	Proteasome assembly chaperone 2
Psmg3	D3ZIU2_RAT	Proteasome assembly chaperone 3
Ptgr3	D4A264_RAT	15-oxoprostaglandin 13-reductase
Ptk2	FAK1_RAT	Focal adhesion kinase 1
Ptma	PTMA_RAT	Prothymosin alpha
Ptp4a2	TP4A2_RAT	Protein tyrosine phosphatase type IVA 2
Ptpn12	G3V7Q4_RAT	Tyrosine-protein phosphatase non-receptor type 12
Ptpn14	A0A0G2K2N0_RAT;A0A8I5ZVY1_RAT	Tyrosine-protein phosphatase non-receptor type
Ptpn23	F1M951_RAT	Tyrosine-protein phosphatase non-receptor type 23
Ptpn9	PTN9_RAT	Tyrosine-protein phosphatase non-receptor type 9
Ptpra	PTPRA_RAT	Receptor-type tyrosine-protein phosphatase alpha
Ptprm	A0A0G2K8V0_RAT;A0A8I5ZPJ0_RAT;F1LPJ1_RAT	protein-tyrosine-phosphatase
Pum2	A0A8I5ZSK1_RAT;A0A8I6AD36_RAT;D3ZQL8_RAT	Pumilio RNA-binding family member 2
Pum3	PUM3_RAT	Pumilio homolog 3
Pus1	PUS1_RAT	Pseudouridylate synthase 1 homolog
Pus7	A0A8I5ZQ13_RAT;D4ADZ9_RAT	Pseudouridylate synthase 7 homolog
Pwp1	D4A1H8_RAT	Periodic tryptophan protein 1 homolog
Pycr1	A0A8I6AII4_RAT;A0A8I6GJW9_RAT	Pyrroline-5-carboxylate reductase
Pym1	A0A8I6GKW1_RAT;D3ZGY1_RAT	PYM homolog 1, exon junction complex associated factor
Qng1	F7FM32_RAT	Queuosine 5'-phosphate N-glycosylase/hydrolase
Qsox2	D3ZP13_RAT	Sulfhydryl oxidase
Rab12	RAB12_RAT	Ras-related protein Rab-12
Rab21	RAB21_RAT	Ras-related protein Rab-21
Rab28	RAB28_RAT	Ras-related protein Rab-28
Rab2b	A6KEG9_RAT	small monomeric GTPase
Rab38	Q63483_RAT	Ras-related protein Rab
Rab3gap1	A0A0G2JXA1_RAT;A0A8I6A7Y5_RAT	Rab3 GTPase-activating protein catalytic subunit
Rab3gap2	D4ABP4_RAT	RAB3 GTPase activating non-catalytic protein subunit 2
Rabep1	RABE1_RAT	Rab GTPase-binding effector protein 1
Rabgap1	A0A8I5Y2G5_RAT;A0A8I5Y656_RAT;D3ZX42_RAT	Rab GTPase-activating protein 1
Rabggtb	PGTB2_RAT	Geranylgeranyl transferase type-2 subunit beta
Rad50	RAD50_RAT	DNA repair protein RAD50
Ranbp1	A0A8I5ZTU5_RAT	Ran-specific GTPase-activating protein
Rap1a	RAP1A_RAT	Ras-related protein Rap-1A
Rasa2	RASA2_RAT	Ras GTPase-activating protein 2
Rbbp4	A0A8I6AQI0_RAT;A6ISI2_RAT	RB binding protein 4, chromatin remodeling factor
Rbbp5	D3ZC01_RAT	Retinoblastoma-binding protein 5
Rbbp9	RBBP9_RAT	Serine hydrolase RBBP9
Rbm15	M0R3Z8_RAT	RNA-binding protein 15
Rbm28	D4A5K7_RAT	RNA binding motif protein 28
Rbpj	A0A8I5ZUF4_RAT;A0A8I6AFG7_RAT;A0A8I6AL64_RAT;A0A8I6AN87_RAT;M0R7Q3_RAT	Recombining binding protein suppressor of hairless
Rdh11	A0A8I6G5Z7_RAT;Q6AXX5_RAT;Q6TUD3_RAT	NADP-retinol dehydrogenase
Recql	RECQ1_RAT	ATP-dependent DNA helicase Q1
Reep3	A0A8I5ZZG2_RAT;D4A0H1_RAT	Receptor expression-enhancing protein
Rela	TF65_RAT	Transcription factor p65
Retreg3	B2GV94_RAT	Fam134c protein
Rfc3	Q5M830_RAT	Replication factor C subunit 3
Rftn1	G3V7I2_RAT	Raftlin lipid raft linker 1
Rgs10	RGS10_RAT	Regulator of G-protein signaling 10
Rhoj	A0A8I5ZTS1_RAT;Q5RJS2_RAT	Ras homolog family member J
Rhoq	RHOQ_RAT	Rho-related GTP-binding protein RhoQ
Rhot2	MIRO2_RAT	Mitochondrial Rho GTPase 2
Ric8a	RIC8A_RAT	Chaperone Ric-8A
Rilpl1	RIPL1_RAT	RILP-like protein 1
Riok1	A0A0G2K5L3_RAT;G3V7T0_RAT	Serine/threonine-protein kinase RIO1
Ripk3	RIPK3_RAT	Receptor-interacting serine/threonine-protein kinase 3
Rmdn1	RMD1_RAT	Regulator of microtubule dynamics protein 1
Rnps1	RNPS1_RAT	RNA-binding protein with serine-rich domain 1
Rock1	ROCK1_RAT	Rho-associated protein kinase 1
Ror1	A0A8I5ZQX3_RAT;D3ZZ97_RAT	Receptor tyrosine kinase-like orphan receptor 1
Ror2	A0A8I5ZRJ7_RAT;D3ZNY8_RAT	Receptor tyrosine kinase-like orphan receptor 2
Rpa1	A0A0G2KAT3_RAT	Replication protein A subunit
Rpa2	RFA2_RAT	Replication protein A 32 kDa subunit
Rpf2	A0A8I5ZMX0_RAT;A0A8I5ZRS6_RAT;B0BN82_RAT;F7ENM1_RAT	Ribosome production factor 2 homolog
Rpl32	RL32_RAT	Large ribosomal subunit protein eL32
Rpl35	RL35_RAT	Large ribosomal subunit protein uL29
Rpl7a	RL7A_RAT	Large ribosomal subunit protein eL8
Rpl7l1	D4A1K2_RAT	Ribosomal protein L7-like 1
Rplp1	RLA1_RAT	Large ribosomal subunit protein P1
Rrm1	A0A8I5Y915_RAT;Q5U2Q5_RAT	Ribonucleoside-diphosphate reductase
Rrp1	A0A8I6A1L6_RAT;A0A8I6A8K4_RAT;A0A8I6GJW2_RAT;Q5M9F3_RAT	Ribosomal RNA processing 1
Rsl1d1	A0A0G2JU03_RAT;A0A0G2JY68_RAT	Ribosomal L1 domain-containing protein 1
Rtraf	F7EMB2_RAT	RNA transcription, translation and transport factor protein
Rwdd1	RWDD1_RAT	RWD domain-containing protein 1
S100a16	A6J6P2_RAT	Protein S100-A16
Sacs	A0A8I6ATI0_RAT;A0A8I6B374_RAT;D4A1D3_RAT	Sacsin
Samd9l	A0A0G2JVT8_RAT	Sterile alpha motif domain-containing protein 9-like
Sat2	A0A0G2K1J8_RAT	Spermidine/spermine N1-acetyltransferase family member 2
Sc5d	SC5D_RAT	Lathosterol oxidase
Scamp1	SCAM1_RAT	Secretory carrier-associated membrane protein 1
Scamp2	A0A8I6GL39_RAT;A0A8J8XWW1_RAT	Secretory carrier-associated membrane protein
Sdc2	SDC2_RAT	Syndecan-2
Sec16a	A0A8I5ZTA3_RAT;D3ZN76_RAT	Protein transport protein sec16
Selenof	SEP15_RAT	Selenoprotein F
Sephs1	D3ZFY0_RAT	Selenide, water dikinase 1
Septin3	SEPT3_RAT	Neuronal-specific septin-3
Septin6	A0A0U1RRN9_RAT;A0A0U1RRT8_RAT;A0A8I5ZSZ7_RAT;A0A8I6AA08_RAT;B5DFG5_RAT	Septin
Serinc1	SERC1_RAT	Serine incorporator 1
Serinc3	A0A8I6ADL4_RAT;A0A8I6GKX3_RAT;F7F7E4_RAT	Serine incorporator 3
Serpinb13	D3ZKA0_RAT	Serpin B13
Setd3	SETD3_RAT	Actin-histidine N-methyltransferase
Sf3b5	D4A5T1_RAT	Splicing factor 3B subunit 5
Sfr1	SFR1_RAT	Swi5-dependent recombination DNA repair protein 1 homolog
Sgcd	A0A8I6A9M3_RAT;F1LYS7_RAT	Sarcoglycan, delta
Sh3bgrl1	A0A8I6GHH3_RAT	SH3 domain-binding glutamic acid-rich-like protein 1
Sh3bp4	SH3B4_RAT	SH3 domain-binding protein 4
Sh3pxd2a	A0A0G2JX92_RAT;A0A8I6AD93_RAT;A0A8I6AKV6_RAT;A0A8I6AP29_RAT;A0A8I6G2U9_RAT;D3ZMW5_RAT	SH3 and PX domain-containing protein 2A
Sil1	SIL1_RAT	Nucleotide exchange factor SIL1
Sin3a	A0A0G2K3H5_RAT;D3ZBP2_RAT	Paired amphipathic helix protein Sin3a
Sipa1l1	SI1L1_RAT	Signal-induced proliferation-associated 1-like protein 1
Sirpa	SHPS1_RAT	Tyrosine-protein phosphatase non-receptor type substrate 1
Sirt5	SIR5_RAT	NAD-dependent protein deacylase sirtuin-5, mitochondrial
Skic2	A0A0G2QC02_RAT;A0A8I6AVJ0_RAT	Superkiller complex protein 2
Skp1	SKP1_RAT	S-phase kinase-associated protein 1
Slc12a4	S12A4_RAT	Solute carrier family 12 member 4
Slc12a6	A0A0G2K6T0_RAT;A0A8I5Y638_RAT;A0A8I5ZZ36_RAT;A0A8I6A5L1_RAT;G3V6N7_RAT	Solute carrier family 12, member 6
Slc17a5	S17A5_RAT	Sialin
Slc1a5	AAAT_RAT	Neutral amino acid transporter B(0)
Slc20a2	S20A2_RAT	Sodium-dependent phosphate transporter 2
Slc25a10	DIC_RAT	Mitochondrial dicarboxylate carrier
Slc25a22	GHC1_RAT	Mitochondrial glutamate carrier 1
Slc25a51	S2551_RAT	Mitochondrial nicotinamide adenine dinucleotide transporter SLC25A51
Slc30a1	ZNT1_RAT	Proton-coupled zinc antiporter SLC30A1
Slc31a1	COPT1_RAT	High affinity copper uptake protein 1
Slc33a1	ACATN_RAT	Acetyl-coenzyme A transporter 1
Slc35b1	S35B1_RAT	Solute carrier family 35 member B1
Slc35b2	F7FLA1_RAT	Adenosine 3'-phospho 5'-phosphosulfate transporter 1
Slc35e1	S35E1_RAT	Solute carrier family 35 member E1
Slc37a4	A0A0G2JTY3_RAT;F7EWB7_RAT	Solute carrier family 37 member 4
Slc38a2	S38A2_RAT	Sodium-coupled neutral amino acid symporter 2
Slc38a7	S38A7_RAT	Sodium-coupled neutral amino acid transporter 7
Slc39a7	S39A7_RAT	Zinc transporter SLC39A7
Slc41a3	S41A3_RAT	Solute carrier family 41 member 3
Slc44a2	A0A8I5ZYC2_RAT;A0A8I6G961_RAT	Choline transporter-like protein
Slc66a3	A0A8I5ZZ26_RAT;G3V6N5_RAT	Solute carrier family 66 member 3
Slc7a1	CTR1_RAT	High affinity cationic amino acid transporter 1
Slc7a6	YLAT2_RAT	Y+L amino acid transporter 2
Slc8a1	NAC1_RAT	Sodium/calcium exchanger 1
Slco3a1	SO3A1_RAT	Solute carrier organic anion transporter family member 3A1
Slfn13	SLN13_RAT	Schlafen family member 13
Slfn5	A0A096MK60_RAT;F1LX81_RAT	Schlafen family member 5
Slmap	A0A0G2JWA5_RAT;A0A8I5ZPF2_RAT;A0A8I6AWK8_RAT;A0A8I6GJV3_RAT;D3ZKE6_RAT	Sarcolemmal membrane-associated protein
Sltm	A0A0G2K904_RAT;A0A8I6A3K4_RAT;A0A8I6AB75_RAT	SAFB-like transcription modulator
Smap1	M0RC57_RAT	Small ArfGAP 1
Smarca4	SMCA4_RAT	SWI/SNF-related matrix-associated actin-dependent regulator of chromatin subfamily A member 4
Smarca5	A0A8I5ZQQ5_RAT;F1LNL2_RAT	SWI/SNF related, matrix associated, actin dependent regulator of chromatin, subfamily a, member 5
Smarcc1	A0A0G2K9D6_RAT;A0A8I6AMA8_RAT;D3ZJU5_RAT	SWI/SNF related, matrix associated, actin dependent regulator of chromatin, subfamily c, member 1
Smg1	A0A8I5ZMC8_RAT;A0A8I6GK52_RAT	Serine/threonine-protein kinase SMG1
Smpd1	F7ETC0_RAT	Sphingomyelin phosphodiesterase
Smpd2	NSMA_RAT	Sphingomyelin phosphodiesterase 2
Smpd4	A0A8I5ZPX8_RAT;A0A8I5ZXZ7_RAT;A0A8I6ADG7_RAT;A0A8I6B4V4_RAT;A0A8I6GIS3_RAT;A0A8I6GLJ2_RAT;F1MAK9_RAT	Sphingomyelin phosphodiesterase 4
Smtn	A0A8I6AH70_RAT;A0A8I6ASQ7_RAT;D4ABA5_RAT	Smoothelin
Smyd5	A0A8I5ZK80_RAT;A0A8I6A432_RAT;D3ZII8_RAT	Protein-lysine N-trimethyltransferase SMYD5
Snf8	SNF8_RAT	Vacuolar-sorting protein SNF8
Snrpa	Q5U214_RAT	U1 small nuclear ribonucleoprotein A
Snrpc	RU1C_RAT	U1 small nuclear ribonucleoprotein C
Snx17	SNX17_RAT	Sorting nexin-17
Snx8	D3ZUJ9_RAT	Sorting nexin-8
Sod1	SODC_RAT	Superoxide dismutase [Cu-Zn]
Son	A0A8I6A372_RAT;A0A8I6A8R8_RAT;A0A8I6GL96_RAT;E9PTE1_RAT;F1MAQ7_RAT	SON DNA and RNA binding protein
Sorbs2	SRBS2_RAT	Sorbin and SH3 domain-containing protein 2
Sp3	A0A0G2K5M1_RAT;A0A8I6A0B6_RAT;A0A8I6AEE9_RAT	Sp3 transcription factor
Spats2l	SPS2L_RAT	SPATS2-like protein
Spcs1	D3ZFK5_RAT	Signal peptidase complex subunit 1
Specc1	A0A0G2K5D7_RAT	Sperm antigen with calponin homology and coiled-coil domains 1
Specc1l	CYTSA_RAT	Cytospin-A
Spg21	SPG21_RAT	Maspardin
Spns1	A0A8I6A590_RAT	Protein spinster homolog 1
Spout1	A0A0G2QC59_RAT;A0A8I5ZVR0_RAT	Centromere protein 32
Sppl2a	A0A0G2JYA3_RAT;D3ZNG3_RAT	Signal peptide peptidase-like 2A
Spryd4	SPRY4_RAT	SPRY domain-containing protein 4
Spryd7	SPRY7_RAT	SPRY domain-containing protein 7
Sptlc2	SPTC2_RAT	Serine palmitoyltransferase 2
Sqle	ERG1_RAT	Squalene monooxygenase
Srek1	SREK1_RAT	Splicing regulatory glutamine/lysine-rich protein 1
Sri	A0A8I5Y9M9_RAT;A0A8I5ZTT7_RAT;A0A8I5ZWU9_RAT;A0A8I6AU02_RAT;M0RAF3_RAT	Sorcin
Srp9	D4A511_RAT	Signal recognition particle 9 kDa protein
Srpk1	A0A0U1RRU0_RAT;Q4KLN3_RAT	SRSF protein kinase 1
Srpk2	A0A0G2JX62_RAT;A0A8I5ZPE5_RAT;A0A8I6GM61_RAT;B1WBT4_RAT	non-specific serine/threonine protein kinase
Srpra	F7F875_RAT	Signal recognition particle receptor subunit alpha
Srrm1	A0A8I5ZV38_RAT;F7FND9_RAT	Serine/arginine repetitive matrix protein 1
Srrm2	A0A0G2K2M9_RAT;A0A8I6A0A2_RAT;A0A8I6A2Y2_RAT;A0A8I6G2I7_RAT;A0A8I6GDZ4_RAT	Serine/arginine repetitive matrix 2
Srsf11	A0A0G2QC38_RAT	Serine and arginine rich splicing factor 11
Stam2	STAM2_RAT	Signal transducing adapter molecule 2
Stat2	A0A0G2K9T9_RAT;F7EYG9_RAT	Signal transducer and activator of transcription
Stat5a	STA5A_RAT;STA5B_RAT	Signal transducer and activator of transcription 5B
Stk10	STK10_RAT	Serine/threonine-protein kinase 10
Stk25	A0A8I5ZQ80_RAT;Q6V9V9_RAT	non-specific serine/threonine protein kinase
Stk3	B1WBQ5_RAT	Serine/threonine-protein kinase 3
Stk38l	A0A0G2JT94_RAT;A4GW50_RAT	non-specific serine/threonine protein kinase
Stk39	STK39_RAT	STE20/SPS1-related proline-alanine-rich protein kinase
Stmn2	STMN2_RAT	Stathmin-2
Stn1	STN1_RAT	CST complex subunit STN1
Ston1	A0A8I6A974_RAT;F1MAC6_RAT	Stonin-1
Strip1	A0A8I6A1T2_RAT;A0A8I6A2F2_RAT;G3V8E2_RAT	Striatin-interacting protein 1
Stub1	CHIP_RAT	E3 ubiquitin-protein ligase CHIP
Stx5	STX5_RAT	Syntaxin-5
Sub1	TCP4_RAT	Activated RNA polymerase II transcriptional coactivator p15
Sugp1	SUGP1_RAT	SURP and G-patch domain-containing protein 1
Sumf2	A0A1W2Q645_RAT;D3ZTR4_RAT	Inactive C-alpha-formylglycine-generating enzyme 2
Sun1	A0A0G2K016_RAT;A0A8I6A5F2_RAT;A0A8I6APF3_RAT	Sad1 and UNC84 domain containing 1
Supt16h	A0A8I5ZJ57_RAT;D4A4J0_RAT	FACT complex subunit
Supt6h	A0A0G2K0J0_RAT;A0A8I6AFN6_RAT;F1LR36_RAT	Transcription elongation factor spt6
Svil	A0A8I5ZKD0_RAT;A0A8I5ZT25_RAT;A0A8I6A8S3_RAT;A0A8I6AHH0_RAT;A0A8I6AQK9_RAT;A0A8I6AVE6_RAT;A0A8I6GFU3_RAT;D3ZEZ9_RAT;F1M155_RAT	Supervillin
Syne1	A0A8I5ZJB9_RAT;A0A8I6ABC0_RAT	Nesprin-1
Synj1	SYNJ1_RAT	Synaptojanin-1
Tacc2	A0A0G2JTE3_RAT;A0A0G2K598_RAT;A0A8I5XWM5_RAT;A0A8I5Y8E6_RAT;A0A8I6AEP2_RAT;A0A8I6AK68_RAT;D3ZXK3_RAT;D4A858_RAT	Transforming, acidic coiled-coil containing protein 2
Tamm41	TAM41_RAT	Phosphatidate cytidylyltransferase, mitochondrial
Tap1	TAP1_RAT	Antigen peptide transporter 1
Tatdn1	A0A8I5Y226_RAT;A0A8I6AHP3_RAT;M0R6T1_RAT	Deoxyribonuclease TATDN1
Tbc1d20	A6KHM6_RAT	TBC1 domain family member 20
Tbc1d23	A0A8I5YBN9_RAT;A0A8I6AAK0_RAT;D4AAH9_RAT	TBC1 domain family member 23
Tbc1d8b	A0A0G2K9M5_RAT;A0A8I6A9P8_RAT	TBC1 domain family member 8B
Tbcd	A0A8I5ZJB6_RAT;F1M1D5_RAT	Tubulin-specific chaperone D
Tbce	TBCE_RAT	Tubulin-specific chaperone E
Tbl1x	A0A0G2JY80_RAT;G3V6G5_RAT	TBL1X/Y related 1
Tbl1xr1	D3ZNF4_RAT	F-box-like/WD repeat-containing protein TBL1XR1
Tbl2	M0RCS2_RAT	Transducin beta-like protein 2
Tbl3	TBL3_RAT	Transducin beta-like protein 3
Tbrg4	FAKD4_RAT	FAST kinase domain-containing protein 4
Tcp11l1	A0A0G2K6F1_RAT;F1M9Y7_RAT	T-complex 11 like 1
Tead1	A0A0G2K2N3_RAT;A0A8I5Y8C5_RAT;A0A8I5ZKU4_RAT;A0A8I5ZMT2_RAT;F1M7P3_RAT	TEA domain transcription factor 1
Tep1	TEP1_RAT	Telomerase protein component 1
Tfam	TFAM_RAT	Transcription factor A, mitochondrial
Tgfb2	TGFB2_RAT	Transforming growth factor beta-2 proprotein
Tgfb3	TGFB3_RAT	Transforming growth factor beta-3 proprotein
Tgfbrap1	A0A0G2JV19_RAT;A0A8I6APH2_RAT;D3ZXT8_RAT	Transforming growth factor, beta receptor associated protein 1
Thada	A0A8I5ZTM5_RAT;D3ZVT2_RAT	tRNA (32-2'-O)-methyltransferase regulator THADA
Thg1l	THG1_RAT	Probable tRNA(His) guanylyltransferase
Thoc5	THOC5_RAT	THO complex subunit 5 homolog
Thoc6	THOC6_RAT	THO complex subunit 6 homolog
Tia1	A0A8I6AS00_RAT;F7FKD5_RAT	TIA1 cytotoxic granule-associated RNA binding protein
Timm23	TIM23_RAT	Mitochondrial import inner membrane translocase subunit Tim23
Timm50	A0A8I6ACU9_RAT;D3ZJX5_RAT	Mitochondrial import inner membrane translocase subunit TIM50
Timp1	TIMP1_RAT	Metalloproteinase inhibitor 1
Tiprl	TIPRL_RAT	TIP41-like protein
Tjap1	A0A0G2K0W5_RAT;A0A8I5Y0B5_RAT;A0A8I6GDP5_RAT;D3ZU31_RAT	Tight junction associated protein 1
Tjp2	A0A8I6ALD4_RAT;A0A8I6AP88_RAT;A0A8I6GLX8_RAT;A0A8J8Y4W9_RAT	Tight junction protein 2
Tm9sf1	TM9S1_RAT	Transmembrane 9 superfamily member 1
Tmed1	TMED1_RAT	Transmembrane emp24 domain-containing protein 1
Tmed4	G3V6N2_RAT	Transmembrane p24 trafficking protein 4
Tmed5	TMED5_RAT	Transmembrane emp24 domain-containing protein 5
Tmem109	TM109_RAT	Voltage-gated monoatomic cation channel TMEM109
Tmem11	TMM11_RAT	Transmembrane protein 11, mitochondrial
Tmem126a	T126A_RAT	Transmembrane protein 126A
Tmem165	TM165_RAT	Putative divalent cation/proton antiporter TMEM165
Tmem205	D3ZJZ0_RAT	Transmembrane protein 205
Tmem214	TM214_RAT	Transmembrane protein 214
Tmem245	TM245_RAT	Transmembrane protein 245
Tmem256	F1LYI7_RAT	Transmembrane protein 256
Tmem41b	TM41B_RAT	Transmembrane protein 41B
Tmem63a	A0A0G2JVY4_RAT	Transmembrane protein 63a
Tmlhe	TMLH_RAT	Trimethyllysine dioxygenase, mitochondrial
Tmppe	A0A8I6A1H4_RAT	Transmembrane protein with metallophosphoesterase domain
Tmt1a	Q3KRE2_RAT	Thiol methyltransferase 1A
Tmx2	TMX2_RAT	Thioredoxin-related transmembrane protein 2
Tnfsf18	D4A3I1_RAT	Tumor necrosis factor ligand superfamily member 18
Tns3	A0A8I5ZST1_RAT;A0A8I6A0U4_RAT;A0A8I6A502_RAT;A0A8I6ADB6_RAT;A0A8I6AHA2_RAT;A0A8I6AI66_RAT;F1LN91_RAT	Tensin 3
Tomm22	TOM22_RAT	Mitochondrial import receptor subunit TOM22 homolog
Tomm40	TOM40_RAT	Mitochondrial import receptor subunit TOM40 homolog
Top2b	A0A8I5Y7L4_RAT	DNA topoisomerase 2
Top3b	D4A9Z2_RAT	DNA topoisomerase
Tor1a	TOR1A_RAT	Torsin-1A
Tpbg	TPBG_RAT	Trophoblast glycoprotein
Tpcn1	TPC1_RAT	Two pore calcium channel protein 1
Tpm1	A0A8J8YA57_RAT	Tropomyosin 1
Tpm1	TPM1_RAT	Tropomyosin alpha-1 chain
Tprg1l	TPRGL_RAT	Tumor protein p63-regulated gene 1-like protein
Tpt1-ps1	A0A8I6ANT5_RAT	Translationally-controlled tumor protein
Tpt1-ps2	A0A8I6A817_RAT	Translationally-controlled tumor protein
Trappc1	TPPC1_RAT	Trafficking protein particle complex subunit 1
Trappc12	A0A8I6A729_RAT;D3ZE49_RAT	Trafficking protein particle complex subunit 12
Trappc2l	TPC2L_RAT	Trafficking protein particle complex subunit 2-like protein
Trappc4	A0A0G2JSL2_RAT	Trafficking protein particle complex subunit
Trappc5	B0BNE3_RAT	Trafficking protein particle complex subunit 5
Trappc6b	A0A8I6GH06_RAT;D3ZES2_RAT	Trafficking protein particle complex subunit 6B
Trappc8	A0A8I6G9Y3_RAT;F1M9W9_RAT	Trafficking protein particle complex subunit 8
Trim26	TRI26_RAT	Tripartite motif-containing protein 26
Trio	TRIO_RAT	Triple functional domain protein
Trip11	D4ABD7_RAT	Thyroid hormone receptor interactor 11
Trip12	TRIPC_RAT	E3 ubiquitin-protein ligase TRIP12
Trip13	PCH2_RAT	Pachytene checkpoint protein 2 homolog
Trmt6	D3ZVK3_RAT	tRNA (adenine(58)-N(1))-methyltransferase non-catalytic subunit TRM6
Trrap	A0A8I6AL99_RAT;A0A8I6GLC1_RAT	Transformation/transcription domain-associated protein
Tsg101	TS101_RAT	Tumor susceptibility gene 101 protein
Tspan3	A0A8I6GLN5_RAT;Q66H06_RAT	Tetraspanin-3
Tspan4	A0A8I5Y7S7_RAT;A6HY09_RAT	Tetraspanin-4
Tspan7	B0BNE7_RAT;F1M8Y2_RAT	Tetraspanin
Tsr1	A0A8I5ZVC6_RAT;D3ZEM8_RAT	Pre-rRNA-processing protein TSR1 homolog
Ttc39b	TT39B_RAT	Tetratricopeptide repeat protein 39B
Ttl	TTL_RAT	Tubulin--tyrosine ligase
Tubg1	TBG1_RAT	Tubulin gamma-1 chain
Tubgcp5	A0A8I6A219_RAT;D4A2A9_RAT	Gamma-tubulin complex component
Tulp3	A0A8I6A9V4_RAT;F1M656_RAT	Tubby-like protein
Tusc3	A0A0G2KAE2_RAT;A0A8I6AVS1_RAT;Q6AY49_RAT	Tumor suppressor candidate 3
Twf2	A0A8I6A2H9_RAT;B0BMY7_RAT	Twinfilin actin-binding protein 2
Tyw1	A0A8I6AB63_RAT;A6J0M1_RAT	tRNA 4-demethylwyosine synthase (AdoMet-dependent)
Ube2d3	UB2D3_RAT	Ubiquitin-conjugating enzyme E2 D3
Ube2e1	F1M3L4_RAT	E2 ubiquitin-conjugating enzyme
Ube2q1	A0A8I6A299_RAT;A0A8I6AE35_RAT;B2GV55_RAT;D4A1G2_RAT	E2 ubiquitin-conjugating enzyme
Ube3a	F1M7B8_RAT	Ubiquitin-protein ligase E3A
Ube3c	A0A1B0GWW0_RAT;D3ZHB7_RAT	Ubiquitin-protein ligase E3C
Ube4a	UBE4A_RAT	Ubiquitin conjugation factor E4 A
Ube4b	A0A8I6GAW9_RAT;A0A8I6GKR7_RAT;F1M8V2_RAT	Ubiquitin conjugation factor E4
Ubl5	A0A8I6AUP1_RAT	Ubiquitin-like protein 5
Ublcp1	UBCP1_RAT	Ubiquitin-like domain-containing CTD phosphatase 1
Ubqln2	D4AA63_RAT	Ubiquilin 2
Ubr1	A0A8I5ZZN6_RAT	E3 ubiquitin-protein ligase
Ubr5	UBR5_RAT	E3 ubiquitin-protein ligase UBR5
Uchl1	UCHL1_RAT	Ubiquitin carboxyl-terminal hydrolase isozyme L1
Uchl3	UCHL3_RAT	Ubiquitin carboxyl-terminal hydrolase isozyme L3
Uckl1	A0A8I5Y757_RAT;A0A8I5ZVU1_RAT;A0A8I6AIR8_RAT;A0A8I6AMB1_RAT;A0A8I6GA89_RAT;A0A8I6GJU6_RAT;D3ZYQ8_RAT	Uridine-cytidine kinase
Uevld	A0A8I6ALM7_RAT;F1M0M3_RAT	UEV and lactate/malate dehyrogenase domains
Ufc1	UFC1_RAT	Ubiquitin-fold modifier-conjugating enzyme 1
Ufm1	UFM1_RAT	Ubiquitin-fold modifier 1
Ufsp2	UFSP2_RAT	Ufm1-specific protease 2
Uggt2	A0A8I6GM60_RAT	UDP-glucose glycoprotein glucosyltransferase 2
Ugt1a2	UD12_RAT	UDP-glucuronosyltransferase 1-2
Ugt1a6	Q6T5E9_RAT	UDP-glucuronosyltransferase
Ugt2b1	UD2B1_RAT;UD2B7_RAT	UDP-glucuronosyltransferase 2B1
Unc45a	UN45A_RAT	Protein unc-45 homolog A
Unc5b	UNC5B_RAT	Netrin receptor UNC5B
Upf2	A0A0U1RRS6_RAT;A0A0U1RRY8_RAT;D3ZT03_RAT	Regulator of nonsense transcripts 2
Upp1	F7F0D5_RAT	Uridine phosphorylase
Urod	A0A8I6ADE7_RAT;A0A8I6AHK9_RAT;B0BN55_RAT	Uroporphyrinogen decarboxylase
Use1	A0A8I6A1D9_RAT;F1LQ22_RAT	Vesicle transport protein USE1
Usp10	UBP10_RAT	Ubiquitin carboxyl-terminal hydrolase 10
Usp11	UBP11_RAT	Ubiquitin carboxyl-terminal hydrolase 11
Usp24	A0A8I6A2B7_RAT;F1LSM0_RAT	ubiquitinyl hydrolase 1
Usp39	B2GV41_RAT	Ubiquitin carboxyl-terminal hydrolase 39
Usp4	UBP4_RAT	Ubiquitin carboxyl-terminal hydrolase 4
Usp47	A0A0G2JUX4_RAT;A0A8I6A571_RAT;A0A8I6AAW7_RAT;F1MAA1_RAT	Ubiquitin carboxyl-terminal hydrolase 47
Utp6	A0A8I6A2H5_RAT;A0A8I6A2L0_RAT;F1M805_RAT	UTP6 small subunit processome component
Vkorc1l1	A0A8I5ZKI4_RAT;A0A8L2UQ18_RAT	vitamin-K-epoxide reductase (warfarin-sensitive)
Vldlr	VLDLR_RAT	Very low-density lipoprotein receptor
Vmp1	VMP1_RAT	Vacuole membrane protein 1
Vps11	D3ZTB4_RAT	Vacuolar protein sorting-associated protein 11 homolog
Vps13a	A0A8I5ZJJ9_RAT;A0A8I6A4A2_RAT;D4A899_RAT	Vacuolar protein sorting 13 homolog A
Vps16	A0A8I5ZY36_RAT;A0A8I6GL61_RAT;A6HQ90_RAT	Vacuolar protein sorting-associated protein 16 homolog
Vps25	VPS25_RAT	Vacuolar protein-sorting-associated protein 25
Vps33b	VP33B_RAT	Vacuolar protein sorting-associated protein 33B
Vps39	A0A0G2KA50_RAT;A0A8I5ZMY7_RAT;A0A8I6A3C4_RAT;E9PT04_RAT	VPS39 subunit of HOPS complex
Vps41	A0A8I5ZWM9_RAT;A0A8I6AV86_RAT	Vacuolar protein sorting-associated protein 41 homolog
Vps4a	VPS4A_RAT	Vacuolar protein sorting-associated protein 4A
Vps51	F1M4I4_RAT	Vacuolar protein sorting-associated protein 51 homolog
Vps52	VPS52_RAT	Vacuolar protein sorting-associated protein 52 homolog
Vps53	A0A8I5ZUQ6_RAT;A0A8I6AQS5_RAT;A0A8I6B4Q5_RAT;B4F763_RAT;D3ZPE5_RAT	Vacuolar protein sorting-associated protein 53 homolog
Vrk1	A0A8I5XW39_RAT;A0A8I6AIR3_RAT;A0A8I6GA19_RAT;F7ENT3_RAT	Serine/threonine-protein kinase VRK1
Vta1	A0A8I6A5Y0_RAT	Vacuolar protein sorting-associated protein VTA1 homolog
Vti1a	F1M938_RAT	Vesicle transport through interaction with t-SNAREs homolog 1A
Washc1	WASH1_RAT	WASH complex subunit 1
Washc4	D4A7I6_RAT	WASH complex subunit 4
Wbp2	A0A8I6A940_RAT;G3V721_RAT	WW domain binding protein 2
Wdr11	A0A8I6ACB1_RAT;D3Z9L5_RAT	WD repeat-containing protein 11
Wdr18	WDR18_RAT	WD repeat-containing protein 18
Wdr26	WDR26_RAT	WD repeat-containing protein 26
Wdr3	D4A106_RAT	WD repeat-containing protein 3
Wdr33	F1LT09_RAT	WD repeat domain 33
Wdr44	WDR44_RAT	WD repeat-containing protein 44
Wdr48	A0A0G2KAW5_RAT;D3Z8C7_RAT	WD repeat-containing protein 48
Wdr5	WDR5_RAT	WD repeat-containing protein 5
Wfs1	E9PT53_RAT	Wolframin
Wipi1	A0A8I5ZTL1_RAT;A0A8J8YNM5_RAT;A0A8L2Q1U4_RAT	WD repeat domain phosphoinositide-interacting protein 1
Wipi2	WIPI2_RAT	WD repeat domain phosphoinositide-interacting protein 2
Wls	WLS_RAT	Protein wntless homolog
Wnk3	A0A0G2K2Y2_RAT;A0A1W2Q671_RAT;D4A7Z8_RAT	Serine/threonine-protein kinase WNK3
Xab2	SYF1_RAT	Pre-mRNA-splicing factor SYF1
Xpo5	A0A8I6AKL8_RAT;D3ZQE8_RAT	Exportin-5
Xpo7	A0A0G2JWA3_RAT;A0A8I6AH01_RAT;F1LQM9_RAT	Exportin 7
Xpot	A0A8I5ZT11_RAT;A0A8I6AHQ9_RAT	Exportin-T
Xrcc6	A0A8I5ZXI9_RAT;E9PT85_RAT;F7EV16_RAT	5'-deoxyribose-5-phosphate lyase Ku70
Xrn1	D4ABN8_RAT	5'-3' exoribonuclease 1
Xylb	XYLB_RAT	Xylulose kinase
Yes1	A0A0G2K2V7_RAT;A6KFB6_RAT	Tyrosine-protein kinase
Yif1a	A0A0G2K050_RAT;A0A8I6AB51_RAT;A0A8I6GJ16_RAT;B0BMV4_RAT	Protein YIF1
Yipf4	YIPF4_RAT	Protein YIPF4
Ythdf1	A0A8I5ZLF0_RAT;A0A8I6AL56_RAT;F7F2Q6_RAT	YTH domain-containing family protein
Ythdf2	A0A8I6A4K2_RAT;E9PU11_RAT	YTH domain-containing family protein
Zc3h15	ZC3HF_RAT	Zinc finger CCCH domain-containing protein 15
Zc3h18	ZCH18_RAT	Zinc finger CCCH domain-containing protein 18
Zc3h7b	A0A0G2K214_RAT;A0A8I5ZUE7_RAT	Zinc finger CCCH-type containing 7B
Zdhhc13	A0A0G2K6A7_RAT;E9PU37_RAT	Palmitoyltransferase
Zfr	ZFR_RAT	Zinc finger RNA-binding protein
Zfyve16	D4ADF6_RAT	Zinc finger FYVE domain-containing protein 16
Zmat2	A0A8I6AB48_RAT	Zinc finger matrin-type protein 2
Zmiz1	A0A0G2JUU0_RAT;A0A8I5ZRF9_RAT;A0A8I5ZU59_RAT;D4AE97_RAT;G3V9C9_RAT	Zinc finger, MIZ-type containing 2
Zranb2	ZRAB2_RAT	Zinc finger Ran-binding domain-containing protein 2
Zwilch	A0A8I6AIC8_RAT;D3ZG58_RAT	Protein zwilch
ES1_RAT	ES1_RAT	ES1 protein homolog, mitochondrial

## Sheet: 2D signif. more
Gene	Protein.Names	First.Protein.Description
AABR07021465.2	A0A8I6ARY7_RAT	Elongation factor 1-alpha
AABR07048397.1	E9PSU5_RAT	Heterogeneous nuclear ribonucleoprotein A3
Aacs	AACS_RAT	Acetoacetyl-CoA synthetase
Aak1	A0A8I6A256_RAT;A0A8I6ALS6_RAT	AP2-associated protein kinase 1
Aamp	G3V7V2_RAT	Angio-associated migratory cell protein
Aars1	SYAC_RAT	Alanine--tRNA ligase, cytoplasmic
Abcc1	MRP1_RAT	Multidrug resistance-associated protein 1
Abce1	A0A8I6GEV9_RAT;D3ZD23_RAT	ATP-binding cassette sub-family E member 1
Abcf1	ABCF1_RAT	ATP-binding cassette sub-family F member 1
Abcf2	A0A096MIV5_RAT	ATP-binding cassette sub-family F member 2
Acadl	ACADL_RAT	Long-chain specific acyl-CoA dehydrogenase, mitochondrial
Acat2	THIC_RAT	Acetyl-CoA acetyltransferase, cytosolic
Acly	G3V888_RAT	ATP-citrate synthase
Acot7	BACH_RAT	Cytosolic acyl coenzyme A thioester hydrolase
Acot9	F7ETS0_RAT	Acyl-CoA thioesterase 9
Acsl4	ACSL4_RAT	Long-chain-fatty-acid--CoA ligase 4
Actn1	ACTN1_RAT	Alpha-actinin-1
Actn4	ACTN4_RAT	Alpha-actinin-4
Actr3	ARP3_RAT	Actin-related protein 3
Ada	ADA_RAT	Adenosine deaminase
Adh5	ADHX_RAT	Alcohol dehydrogenase class-3
Ahcyl2	D3ZWL6_RAT	Adenosylhomocysteinase-like 2
Akr1a1	AK1A1_RAT	Aldo-keto reductase family 1 member A1
Akr1b1	ALDR_RAT	Aldo-keto reductase family 1 member B1
Akt1	AKT1_RAT	RAC-alpha serine/threonine-protein kinase
Aldh1l2	A0A8I5ZRH3_RAT	10-formyltetrahydrofolate dehydrogenase
Aldh2	ALDH2_RAT	Aldehyde dehydrogenase, mitochondrial
Aldh3a2	AL3A2_RAT	Aldehyde dehydrogenase family 3 member A2
Aldoa	ALDOA_RAT	Fructose-bisphosphate aldolase A
Aldoart2	Q6AY07_RAT	Fructose-bisphosphate aldolase
Alg9	A0A8I6GCZ5_RAT;D3ZCW5_RAT	Mannosyltransferase
Ano10	A0A8I5ZUI2_RAT;D3ZF54_RAT	Anoctamin
Ano6	A0A0G2K1M7_RAT;A0A8I5Y1S2_RAT;A0A8I5ZRU7_RAT;A0A8I6AA94_RAT;A0A8I6AHD2_RAT;A0A8I6ASC3_RAT;A0A8I6G530_RAT	Anoctamin
Antxr1	ANTR1_RAT	Anthrax toxin receptor 1
Anxa4	A0A0G2K4E9_RAT;A6IAZ2_RAT	Annexin
Anxa5	ANXA5_RAT	Annexin A5
Ap1b1	A0A0G2K2V2_RAT;G3V9N8_RAT	AP complex subunit beta
Ap1g1	A0A8I5Y697_RAT;A0A8I6ARE9_RAT	AP-1 complex subunit gamma
Ap1m1	AP1M1_RAT	AP-1 complex subunit mu-1
Ap2a1	D3ZUY8_RAT	AP-2 complex subunit alpha
Ap2a2	AP2A2_RAT	AP-2 complex subunit alpha-2
Ap2b1	AP2B1_RAT	AP-2 complex subunit beta
Ap2m1	AP2M1_RAT	AP-2 complex subunit mu
Ap3b1	D3ZIF5_RAT	AP-3 complex subunit beta
Ap3d1	A0A8I6AM24_RAT;A0A8I6GAS3_RAT;B5DFK6_RAT	AP-3 complex subunit delta-1
Apeh	ACPH_RAT	Acylamino-acid-releasing enzyme
Arap1	A0A8I6AQA1_RAT;F1LM60_RAT	Arf-GAP with Rho-GAP domain, ANK repeat and PH domain-containing protein 1
Arf1	ARF1_RAT;ARF3_RAT	ADP-ribosylation factor 3
Arf4	ARF4_RAT	ADP-ribosylation factor 4
Arf5	ARF5_RAT	ADP-ribosylation factor 5
Arf6	ARF6_RAT	ADP-ribosylation factor 6
Arfgef1	BIG1_RAT	Brefeldin A-inhibited guanine nucleotide-exchange protein 1
Arhgap1	A0A0G2JYR5_RAT;D4A6C5_RAT	Rho GTPase activating protein 1
Arhgdia	GDIR1_RAT	Rho GDP-dissociation inhibitor 1
Arhgef10l	A0A8I5ZLV5_RAT;A0A8I5ZYN6_RAT;M0RAV6_RAT;M0RBM9_RAT	Rho guanine nucleotide exchange factor 10-like protein
Arhgef25	ARHGP_RAT	Rho guanine nucleotide exchange factor 25
Arl1	ARL1_RAT	ADP-ribosylation factor-like protein 1
Arl6ip5	PRAF3_RAT	PRA1 family protein 3
Arl8a	D3ZPP2_RAT	ADP-ribosylation factor like GTPase 8A
Arpc1b	ARC1B_RAT	Actin-related protein 2/3 complex subunit 1B
Arpc2	ARPC2_RAT	Actin-related protein 2/3 complex subunit 2
Arpc4	A0A8I5Y5E8_RAT;A0A8I5Y976_RAT;A0A8I6ALX8_RAT;A6IBR0_RAT	Actin-related protein 2/3 complex subunit 4
Asah1	ASAH1_RAT	Acid ceramidase
Asns	ASNS_RAT	Asparagine synthetase [glutamine-hydrolyzing]
Ate1	A0A8I6G6E2_RAT	Arginyl-tRNA--protein transferase 1
Atic	PUR9_RAT	Bifunctional purine biosynthesis protein ATIC
Atl3	A0A8I6AEN1_RAT	Atlastin GTPase 3
Atp1b1	AT1B1_RAT	Sodium/potassium-transporting ATPase subunit beta-1
Atp1b3	AT1B3_RAT	Sodium/potassium-transporting ATPase subunit beta-3
Atp2a2	AT2A2_RAT	Sarcoplasmic/endoplasmic reticulum calcium ATPase 2
Atp2b1	AT2B1_RAT	Plasma membrane calcium-transporting ATPase 1
Atp6v0a1	VPP1_RAT	V-type proton ATPase 116 kDa subunit a 1
Atxn10	ATX10_RAT	Ataxin-10
Bcat1	BCAT1_RAT	Branched-chain-amino-acid aminotransferase, cytosolic
Bcat2	BCAT2_RAT	Branched-chain-amino-acid aminotransferase, mitochondrial
Bcs1l	A0A8I6G9R3_RAT;A6JVV4_RAT	Mitochondrial chaperone BCS1
Blmh	BLMH_RAT	Bleomycin hydrolase
Brix1	BRX1_RAT	Ribosome biogenesis protein BRX1 homolog
Brox	BROX_RAT	BRO1 domain-containing protein BROX
Bub3	A0A8I5ZYB5_RAT;Q4FZS2_RAT	Mitotic checkpoint protein BUB3
Bysl	BYST_RAT	Bystin
Bzw1	5MP2_RAT	eIF5-mimic protein 2
Bzw2	5MP1_RAT	eIF5-mimic protein 1
C1h19orf33	A0A0G2K6Q9_RAT;D3ZE02_RAT;G3V9N6_RAT	Similar to human chromosome 19 open reading frame 33
C1qtnf5	C1QT5_RAT	Complement C1q tumor necrosis factor-related protein 5
Cab39	A0A0G2JZH0_RAT	Calcium binding protein 39
Cacybp	CYBP_RAT	Calcyclin-binding protein
Cad	A0A8I5Y665_RAT;D4A8A0_RAT	Multifunctional protein CAD
Calr	CALR_RAT	Calreticulin
Camk2d	A0A8I6AL07_RAT	calcium/calmodulin-dependent protein kinase
Camk2g	KCC2G_RAT	Calcium/calmodulin-dependent protein kinase type II subunit gamma
Canx	CALX_RAT	Calnexin
Capn1	CAN1_RAT	Calpain-1 catalytic subunit
Capns1	CPNS1_RAT	Calpain small subunit 1
Capza2	CAZA2_RAT	F-actin-capping protein subunit alpha-2
Carm1	CARM1_RAT	Histone-arginine methyltransferase CARM1
Cav1	CAV1_RAT	Caveolin-1
Cd151	CD151_RAT	CD151 antigen
Cd47	CD47_RAT	Leukocyte surface antigen CD47
Cd48	CD48_RAT	CD48 antigen
Cd9	CD9_RAT	CD9 antigen
Cdc37	CDC37_RAT	Hsp90 co-chaperone Cdc37
Cdipt	CDIPT_RAT	CDP-diacylglycerol--inositol 3-phosphatidyltransferase
Cfl1	COF1_RAT	Cofilin-1
Cfl2	M0RC65_RAT	Cofilin 2
Chd4	E9PU01_RAT	Chromodomain-helicase-DNA-binding protein 4
Chmp2a	A0A8I5ZY10_RAT;A6KQL1_RAT	Charged multivesicular body protein 2A
Chmp4b	A0A8I5ZP83_RAT;M0RCH6_RAT	Charged multivesicular body protein 4B
Ckb	KCRB_RAT	Creatine kinase B-type
Clasp1	A0A1B0GWM1_RAT;F1LNR1_RAT	CLIP-associating protein 1
Col12a1	A0A0G2KAJ7_RAT;A0A8I5ZRE6_RAT	Collagen alpha-1(XII) chain
Col5a1	A0A8I6GA68_RAT	Collagen type V alpha 1 chain
Commd3	COMD3_RAT	COMM domain-containing protein 3
Copa	G3V6T1_RAT	Coatomer subunit alpha
Copb1	COPB_RAT	Coatomer subunit beta
Copb2	A0A8I6GKN2_RAT	Coatomer subunit beta'
Cope	A0A8I6A9R8_RAT;G3V8Q1_RAT	Coatomer subunit epsilon
Copg1	A0A8I5ZY43_RAT	Coatomer subunit gamma
Cops5	F7EUU4_RAT	COP9 signalosome complex subunit 5
Copz1	A0A8I6GK73_RAT	Coatomer subunit zeta
Copz2	D4ADP9_RAT	Coatomer subunit zeta
Coro1b	A0A8I5ZSU6_RAT;G3V940_RAT	Coronin
Coro1c	A0A8I6ANC4_RAT	Coronin
Cox4i1	COX41_RAT	Cytochrome c oxidase subunit 4 isoform 1, mitochondrial
Cox6c2	CX6C2_RAT	Cytochrome c oxidase subunit 6C-2
Cpne1	CPNE1_RAT	Copine-1
Cpsf1	A0A0G2JYV2_RAT	Cleavage and polyadenylation specificity factor subunit 1
Cpt1a	CPT1A_RAT	Carnitine O-palmitoyltransferase 1, liver isoform
Cpt2	CPT2_RAT	Carnitine O-palmitoyltransferase 2, mitochondrial
Cr1l	CR1L_RAT	Complement component receptor 1-like protein
Cs	CISY_RAT	Citrate synthase, mitochondrial
Csde1	CSDE1_RAT	Cold shock domain-containing protein E1
Cse1l	D3ZPR0_RAT	Exportin-2
Csnk1a1	A0A8I5ZV66_RAT	Casein kinase I isoform alpha
Csnk2a1	CSK21_RAT	Casein kinase II subunit alpha
Cstf3	F1M4W7_RAT	Cleavage stimulation factor subunit 3
Ctnna1	Q5U302_RAT	Catenin alpha-1
Ctnnb1	CTNB1_RAT	Catenin beta-1
Ctnnd1	A0A0G2JXM1_RAT	Catenin delta 1
Ctsd	CATD_RAT	Cathepsin D
Cul2	A0A8I6G8I6_RAT	Cullin-2
Cul4a	A0A8I5ZQ39_RAT;F7FNG5_RAT	Cullin 4A
Cyb5r1	NB5R1_RAT	NADH-cytochrome b5 reductase 1
Cyb5r3	NB5R3_RAT	NADH-cytochrome b5 reductase 3
Cycs	CYC_RAT	Cytochrome c, somatic
Cyfip1	A0A0G2K472_RAT;D4A8H8_RAT	Cytoplasmic FMR1-interacting protein
Cyp1b1	CP1B1_RAT	Cytochrome P450 1B1
Cyp20a1	CP20A_RAT	Cytochrome P450 20A1
Dad1	DAD1_RAT	Dolichyl-diphosphooligosaccharide--protein glycosyltransferase subunit DAD1
Dctn1	A0A0G2K428_RAT;A0A8I5ZPT7_RAT;A0A8I5ZUH0_RAT;A0A8I6A3U0_RAT;A0A8I6ASG8_RAT;D4A8U7_RAT	Dynactin subunit 1
Ddah1	DDAH1_RAT	N(G),N(G)-dimethylarginine dimethylaminohydrolase 1
Ddb1	DDB1_RAT	DNA damage-binding protein 1
Ddb1	G3V8T4_RAT	DNA damage-binding protein 1
Ddx1	DDX1_RAT	ATP-dependent RNA helicase DDX1
Degs1	DEGS1_RAT	Sphingolipid delta(4)-desaturase DES1
Dhrs4	DHRS4_RAT	Dehydrogenase/reductase SDR family member 4
Dhx9	A0A8I6ABZ7_RAT	ATP-dependent RNA helicase A
Dld	DLDH_RAT	Dihydrolipoyl dehydrogenase, mitochondrial
Dlg1	DLG1_RAT	Disks large homolog 1
Dnajc10	DJC10_RAT	DnaJ homolog subfamily C member 10
Dnajc11	A6IUF7_RAT	DnaJ homolog subfamily C member 11
Dnajc13	A0A8I6AFJ7_RAT;A0A8I6AX46_RAT;D3ZN27_RAT	DnaJ heat shock protein family (Hsp40) member C13
Dnajc3	DNJC3_RAT	DnaJ homolog subfamily C member 3
Dnajc5	DNJC5_RAT	DnaJ homolog subfamily C member 5
Dnm3	DYN3_RAT	Dynamin-3
Drg1	A0A8J8YRV3_RAT	Developmentally-regulated GTP-binding protein 1
Drg2	A0A8I5ZWK0_RAT	Developmentally-regulated GTP-binding protein 2
Dstn	DEST_RAT	Destrin
Dync1h1	DYHC1_RAT	Cytoplasmic dynein 1 heavy chain 1
Dync1h1	M0R9X8_RAT	Cytoplasmic dynein 1 heavy chain 1
Dynlt1	DYLT1_RAT	Dynein light chain Tctex-type 1
Dysf	A0A0G2K7B6_RAT;A0A8I5Y164_RAT;A0A8I5ZKH0_RAT;A0A8I5ZVI7_RAT;A0A8I6GEZ7_RAT;A0A8I6GM91_RAT;D4A6X1_RAT	Dysferlin
Echs1	ECHM_RAT	Enoyl-CoA hydratase, mitochondrial
Eef1g	EF1G_RAT	Elongation factor 1-gamma
Eef2	EF2_RAT	Elongation factor 2
Eif2a	D3ZUV3_RAT	Eukaryotic translation initiation factor 2A
Eif2b3	EI2BG_RAT	Translation initiation factor eIF2B subunit gamma
Eif2s3	IF2G_RAT	Eukaryotic translation initiation factor 2 subunit 3, X-linked
Eif2s3y	IF2H_RAT	Eukaryotic translation initiation factor 2 subunit 3, Y-linked
Eif3a	EIF3A_RAT	Eukaryotic translation initiation factor 3 subunit A
Eif3b	EIF3B_RAT	Eukaryotic translation initiation factor 3 subunit B
Eif3c	EIF3C_RAT	Eukaryotic translation initiation factor 3 subunit C
Eif3d	EIF3D_RAT	Eukaryotic translation initiation factor 3 subunit D
Eif3e	EIF3E_RAT	Eukaryotic translation initiation factor 3 subunit E
Eif4a1	F7F7A6_RAT;Q6P3V8_RAT	RNA helicase
Eif4a2	IF4A2_RAT	Eukaryotic initiation factor 4A-II
Eif5	IF5_RAT	Eukaryotic translation initiation factor 5
Eif5a	IF5A1_RAT	Eukaryotic translation initiation factor 5A-1
Eif5b	IF2P_RAT	Eukaryotic translation initiation factor 5B
Eif6	IF6_RAT	Eukaryotic translation initiation factor 6
Elmo2	A0A8I6G6K9_RAT;G3V982_RAT	Engulfment and cell motility 2
Elp1	F1LP76_RAT	Elongator complex protein 1
Emc1	A0A8I5ZYA8_RAT;D4A994_RAT	ER membrane protein complex subunit 1
Eml1	EMAL1_RAT	Echinoderm microtubule-associated protein-like 1
Eml2	EMAL2_RAT	Echinoderm microtubule-associated protein-like 2
Eml6	A0A8I6A7A1_RAT;A0A8I6AE70_RAT;A0A8I6ALD1_RAT;D3ZQR6_RAT	EMAP like 6
Eng	A0A8I6GL08_RAT;M0RA19_RAT;Q6Q3E8_RAT	Endoglin
ENSRNOG00000063112	A0A8I6AAP2_RAT	Uncharacterized protein
ENSRNOG00000067128	A0A8I5Y1J2_RAT	Peptidyl-prolyl cis-trans isomerase
Ephx1	HYEP_RAT	Epoxide hydrolase 1
Eprs1	A0A8I6GJ92_RAT	Bifunctional glutamate/proline--tRNA ligase
Erap1	ERAP1_RAT	Endoplasmic reticulum aminopeptidase 1
Erc1	A0A0G2JYT1_RAT;A0A8I6GKZ4_RAT;F1LPE9_RAT	ELKS/RAB6-interacting/CAST family member 1
Ergic1	A0A8I5Y591_RAT;A0A8I5ZUU5_RAT	Endoplasmic reticulum-Golgi intermediate compartment protein
Erlec1	D3ZF97_RAT	Endoplasmic reticulum lectin
Erlin1	A0A8I6B6J2_RAT;B1WBY7_RAT	Erlin
Erlin2	ERLN2_RAT	Erlin-2
Esd	ESTD_RAT	S-formylglutathione hydrolase
Esyt1	A0A0G2JXJ7_RAT	Extended synaptotagmin-1
Esyt2	A0A8I6A660_RAT;D3ZJ32_RAT	Extended synaptotagmin-2
Etf1	ERF1_RAT	Eukaryotic peptide chain release factor subunit 1
Etfdh	ETFD_RAT	Electron transfer flavoprotein-ubiquinone oxidoreductase, mitochondrial
Fabp5	FABP5_RAT	Fatty acid-binding protein 5
Farp1	FARP1_RAT	FERM, ARHGEF and pleckstrin domain-containing protein 1
Fasn	FAS_RAT	Fatty acid synthase
Fdps	FPPS_RAT	Farnesyl pyrophosphate synthase
Fermt2	A0A0G2JWC7_RAT;A0A8I5ZZ14_RAT;A0A8I6G699_RAT;F7ERM0_RAT	FERM domain containing kindlin 2
Fhl1	FHL1_RAT	Four and a half LIM domains protein 1
Fis1	FIS1_RAT	Mitochondrial fission 1 protein
Fkbp10	Q5U2V1_RAT	peptidylprolyl isomerase
Fkbp9	FKBP9_RAT	Peptidyl-prolyl cis-trans isomerase FKBP9
Flii	F7F0E5_RAT	Protein flightless-1 homolog
Flnb	A0A0G2JXT8_RAT;D4A8D5_RAT	Filamin B
Flnc	A0A8I5ZMA0_RAT	Filamin C
Flot2	FLOT2_RAT	Flotillin-2
Fnta	FNTA_RAT	Protein farnesyltransferase/geranylgeranyltransferase type-1 subunit alpha
Fscn1	FSCN1_RAT	Fascin
Galnt17	Q5CD99_RAT	Polypeptide N-acetylgalactosaminyltransferase
Ganab	A0A8I6GFL3_RAT;D3ZAN3_RAT	Neutral alpha-glucosidase AB
Gar1	GAR1_RAT	H/ACA ribonucleoprotein complex subunit 1
Gcn1	F1LRI5_RAT	Stalled ribosome sensor GCN1
Gdi1	GDIA_RAT	Rab GDP dissociation inhibitor alpha
Gdi2	GDIB_RAT	Rab GDP dissociation inhibitor beta
Gfm1	EFGM_RAT	Elongation factor G, mitochondrial
Ggcx	VKGC_RAT	Vitamin K-dependent gamma-carboxylase
Glg1	G3V8G5_RAT	Golgi apparatus protein 1
Gls	A0A0G2KAN7_RAT	glutaminase
Gna11	GNA11_RAT	Guanine nucleotide-binding protein subunit alpha-11
Gnas	GNAS2_RAT	Guanine nucleotide-binding protein G(s) subunit alpha isoforms short
Gnpda1	A0A8I6AB87_RAT;B5DFC6_RAT	Glucosamine-6-phosphate isomerase
Gnpda2	B5DEZ6_RAT	Glucosamine-6-phosphate isomerase
Golgb1	G3V6A8_RAT	Golgin B1
Got1	AATC_RAT	Aspartate aminotransferase, cytoplasmic
Gpd2	GPDM_RAT	Glycerol-3-phosphate dehydrogenase, mitochondrial
Grb10	GRB10_RAT	Growth factor receptor-bound protein 10
Gsk3b	GSK3B_RAT	Glycogen synthase kinase-3 beta
Gsn	A0A8L2RAQ3_RAT	Gelsolin
Gspt2	A0A096MJE3_RAT	G1 to S phase transition 2
Gss	GSHB_RAT	Glutathione synthetase
Gsta2	GSTA2_RAT	Glutathione S-transferase alpha-2
Gsta4	GSTA4_RAT	Glutathione S-transferase alpha-4
Gstm5	GSTM5_RAT	Glutathione S-transferase Mu 5
Gstp1	GSTP1_RAT	Glutathione S-transferase P
H1-0	H10_RAT	Histone H1.0
H1-1	H11_RAT	Histone H1.1
H1-4	H14_RAT	Histone H1.4
H1-5	H15_RAT	Histone H1.5
H1f2	A0A0G2K654_RAT	H1.2 linker histone, cluster member
HA12_RAT	HA12_RAT	RT1 class I histocompatibility antigen, AA alpha chain
Hagh	GLO2_RAT	Hydroxyacylglutathione hydrolase, mitochondrial
Hdac6	HDAC6_RAT	Protein deacetylase HDAC6
Heatr5a	A0A8I6AF96_RAT	HEAT repeat-containing protein 5B
Hibadh	3HIDH_RAT	3-hydroxyisobutyrate dehydrogenase, mitochondrial
Hip1r	F1LML7_RAT	Huntingtin-interacting protein 1-related protein
Hm13	A0A8I5Y7G8_RAT;A0A8I5Y910_RAT	Histocompatibility minor 13
Hmgn2	A0A0G2K9F6_RAT;Q4KLJ0_RAT	Non-histone chromosomal protein HMG-17
Hnrnpa1	A0A8I6ALC1_RAT	Heterogeneous nuclear ribonucleoprotein A1
Hsd17b10	HCD2_RAT	3-hydroxyacyl-CoA dehydrogenase type-2
Hsd17b12	DHB12_RAT	Very-long-chain 3-oxoacyl-CoA reductase
Hsp90aa1	HS90A_RAT	Heat shock protein HSP 90-alpha
Hsph1	HS105_RAT	Heat shock protein 105 kDa
Htatsf1	D4A997_RAT	17S U2 SnRNP complex component HTATSF1
Iars1	F1LS86_RAT	Isoleucine--tRNA ligase, cytoplasmic
Icam1	ICAM1_RAT	Intercellular adhesion molecule 1
Ide	IDE_RAT	Insulin-degrading enzyme
Igf2r	A0A8I6AI55_RAT;A0A8I6GLL6_RAT;G3V824_RAT	Cation-independent mannose-6-phosphate receptor
Inf2	E9PT22_RAT	Inverted formin-2
Inpp5a	I5P1_RAT	Inositol polyphosphate-5-phosphatase A
Inpp5k	A0A0G2K2Z2_RAT;A0A0G2K5K7_RAT	Inositol polyphosphate 5-phosphatase K
Ipo5	D4A781_RAT	Importin-5
Ipo7	D4AE96_RAT	Importin 7
Iqgap1	G3V7Q7_RAT	Ras GTPase-activating-like protein IQGAP1
Itga1	ITA1_RAT	Integrin alpha-1
Itgav	F1LZX9_RAT	Integrin alpha-V
Itgav	A0A0G2JVZ6_RAT	Integrin alpha-V
Itgb1	ITB1_RAT	Integrin beta-1
Ivd	IVD_RAT	Isovaleryl-CoA dehydrogenase, mitochondrial
Jagn1	JAGN1_RAT	Protein jagunal homolog 1
Jup	PLAK_RAT	Junction plakoglobin
Kctd12	A0A8I5Y7I2_RAT	Potassium channel tetramerization domain containing 12
Kif5b	KINH_RAT	Kinesin-1 heavy chain
Klc1	KLC1_RAT	Kinesin light chain 1
Kpna3	A0A8I5ZWC6_RAT;A0A8I6AIU8_RAT;Q56R18_RAT	Importin subunit alpha
Kpna4	F7FQB8_RAT	Karyopherin subunit alpha 4
Kpnb1	F2Z3Q8_RAT	Importin subunit beta-1
Larp1	A0A8I6GJC3_RAT	La ribonucleoprotein 1, translational regulator
Lars1	Q5PPJ6_RAT	Leucine--tRNA ligase, cytoplasmic
Lgals1	LEG1_RAT	Galectin-1
Lman2	F7FPK8_RAT	Lectin, mannose-binding 2
Lmod1	LMOD1_RAT	Leiomodin-1
LOC103690888	D3Z9F6_RAT	Ribosomal protein
Lpcat3	MBOA5_RAT	Lysophospholipid acyltransferase 5
Lrrfip1	LRRF1_RAT	Leucine-rich repeat flightless-interacting protein 1
Lss	LSS_RAT	Lanosterol synthase
Lta4h	LKHA4_RAT	Leukotriene A-4 hydrolase
Luc7l	A0A8I6A458_RAT;A0A8I6G7J5_RAT;G3V9R0_RAT	LUC7-like
Luc7l2	A0A8I6A5U6_RAT	LUC7-like 2 pre-mRNA splicing factor
Luc7l3	A0A8I5ZVZ0_RAT;A0A8I6AE53_RAT;A0A8I6AUY1_RAT;D3ZFB2_RAT	Luc7-like protein
M6pr	MPRD_RAT	Cation-dependent mannose-6-phosphate receptor
Macf1	A0A0G2K9T4_RAT;A0A8I5YCC2_RAT;A0A8I5ZYF6_RAT;A0A8I6AAP8_RAT;A0A8I6AP57_RAT;A0A8I6ATL8_RAT	Actin cross-linking family 7
Magoh	MGN_RAT	Protein mago nashi homolog
Man2a1	MA2A1_RAT	Alpha-mannosidase 2
Manf	MANF_RAT	Mesencephalic astrocyte-derived neurotrophic factor
Map2k3	F7EXM7_RAT;M0R7E7_RAT	mitogen-activated protein kinase kinase
Map7d1	MA7D1_RAT	MAP7 domain-containing protein 1
Mapk14	MK14_RAT	Mitogen-activated protein kinase 14
Mars1	A0A8I5ZKR4_RAT;D3Z941_RAT	Methionine--tRNA ligase, cytoplasmic
Mat2a	A0A8I6ALA1_RAT	S-adenosylmethionine synthase
Mat2b	MAT2B_RAT	Methionine adenosyltransferase 2 subunit beta
Mcts1	MCTS1_RAT	Malignant T-cell-amplified sequence 1
Mdh1	MDHC_RAT	Malate dehydrogenase, cytoplasmic
Me1	MAOX_RAT	NADP-dependent malic enzyme
Metap2	MAP2_RAT	Methionine aminopeptidase 2
Mfge8	MFGM_RAT	Lactadherin
Mgst2	A0A0G2JU12_RAT;A0A8I5ZLK2_RAT;A0A8I5ZSH5_RAT;A0A8I6ADF7_RAT	Microsomal glutathione S-transferase 2
Mlkl	A0A8I5ZV82_RAT;D3ZKP6_RAT	Mixed lineage kinase domain-like protein
Mmp14	MMP14_RAT	Matrix metalloproteinase-14
Mob1a	MOB1A_RAT	MOB kinase activator 1A
Mogs	MOGS_RAT	Mannosyl-oligosaccharide glucosidase
Mon2	D3ZCG3_RAT;D3ZKH2_RAT	Protein MON2 homolog
Mospd2	A0A8I5ZT29_RAT	Motile sperm domain containing 2
Mpdu1	D3Z865_RAT	Mannose-P-dolichol utilization defect 1 protein
Mrps15	RT15_RAT	Small ribosomal subunit protein uS15m
Mrps22	Q0D2L2_RAT	Mitochondrial ribosomal protein S22
Msn	MOES_RAT	Moesin
Mtpn	MTPN_RAT	Myotrophin
Mtrex	A0A8I6A765_RAT	RNA helicase
Mybbp1a	MBB1A_RAT	Myb-binding protein 1A
Mydgf	A0A8I5YC95_RAT;A0A8I5YCH2_RAT;A0A8I5ZTQ0_RAT;M0R3V4_RAT	Myeloid-derived growth factor
Myh10	A0A8I5ZJL1_RAT	Myosin-10
Myh9	MYH9_RAT	Myosin-9
Myh9	A0A8J8XU90_RAT	Myosin-9
Myl6	MYL6_RAT	Myosin light polypeptide 6
Mylk	A0A8I6A5J5_RAT;A0A8I6AQ53_RAT;D3ZFU9_RAT	Myosin light chain kinase, smooth muscle
Myo1c	MYO1C_RAT	Unconventional myosin-Ic
Myo1d	MYO1D_RAT	Unconventional myosin-Id
Myo1e	MYO1E_RAT	Unconventional myosin-Ie
Myof	A0A0G2K695_RAT;A0A8I5ZNP5_RAT;D4ACN7_RAT	Myoferlin
Naa25	NAA25_RAT	N-alpha-acetyltransferase 25, NatB auxiliary subunit
Naca	F7F1W2_RAT;M0R9L0_RAT	Nascent polypeptide associated complex subunit alpha
Nae1	A0A8I5ZKA7_RAT;A0A8I6A0P5_RAT;A1L122_RAT	NEDD8-activating enzyme E1 regulatory subunit
Nagk	NAGK_RAT	N-acetyl-D-glucosamine kinase
Naglu	D3ZZL3_RAT	Alpha-N-acetylglucosaminidase
Napa	SNAA_RAT	Alpha-soluble NSF attachment protein
Nbas	F1M0U5_RAT	NBAS subunit of NRZ tethering complex
Nckap1	NCKP1_RAT	Nck-associated protein 1
Ncl	NUCL_RAT	Nucleolin
Ndufa6	D4A3V2_RAT	NADH dehydrogenase [ubiquinone] 1 alpha subcomplex subunit 6
Ndufa8	A0A0G2JVL6_RAT	NADH dehydrogenase [ubiquinone] 1 alpha subcomplex subunit 8
Ndufb10	D4A0T0_RAT	NADH dehydrogenase [ubiquinone] 1 beta subcomplex subunit 10
Ndufb5	D4A565_RAT	NADH dehydrogenase [ubiquinone] 1 beta subcomplex subunit 5, mitochondrial
Ndufs2	NDUS2_RAT	NADH dehydrogenase [ubiquinone] iron-sulfur protein 2, mitochondrial
Necap1	NECP1_RAT	Adaptin ear-binding coat-associated protein 1
Nedd4l	A0A8I6A4L5_RAT;A0A8I6AIV5_RAT;A0A8I6GL04_RAT;A0A8I6GLU0_RAT;D7NIW0_RAT	E3 ubiquitin-protein ligase NEDD4-like
Nhlrc2	A0A8I6APX7_RAT;D3ZLM5_RAT	NHL repeat-containing protein 2
Nipa1	F1M5J3_RAT	NIPA magnesium transporter 1
Nme1	NDKA_RAT	Nucleoside diphosphate kinase A
Nme2	NDKB_RAT	Nucleoside diphosphate kinase B
Nmt1	NMT1_RAT	Glycylpeptide N-tetradecanoyltransferase 1
Nolc1	NOLC1_RAT	Nucleolar and coiled-body phosphoprotein 1
Nomo1	A0A8I5ZY21_RAT;D3ZSA9_RAT	Nodal modulator 1
Nqo1	NQO1_RAT	NAD(P)H dehydrogenase [quinone] 1
Nr3c1	GCR_RAT	Glucocorticoid receptor
Nrdc	NRDC_RAT	Nardilysin
Nt5c2	5NTC_RAT	Cytosolic purine 5'-nucleotidase
Nt5dc3	D3ZAI6_RAT	5'-nucleotidase domain containing 3
Nudc	NUDC_RAT	Nuclear migration protein nudC
Numa1	F1LW91_RAT	Nuclear mitotic apparatus protein 1
Nup133	A0A8I6A4B0_RAT;A0A8I6A7P7_RAT;D3Z8B2_RAT	Nucleoporin 133
Ogdh	ODO1_RAT	2-oxoglutarate dehydrogenase complex component E1
Osbp	D4A9D8_RAT	Oxysterol-binding protein
P3h4	SC65_RAT	Endoplasmic reticulum protein SC65
Pa2g4	PA2G4_RAT	Proliferation-associated protein 2G4
Pabpc1	PABP1_RAT	Polyadenylate-binding protein 1
Pabpc2	D4A233_RAT	Poly(A) binding protein, cytoplasmic 2
Pabpc4-ps1	D3ZSR2_RAT	Polyadenylate-binding protein
Pabpn1	A0A8I6A5F1_RAT;G3V7Z8_RAT	Polyadenylate-binding protein 2
Pafah1b1	LIS1_RAT	Platelet-activating factor acetylhydrolase IB subunit alpha
Pak1ip1	Q32PZ0_RAT	p21-activated protein kinase-interacting protein 1
Parva	PARVA_RAT	Alpha-parvin
Pcna	PCNA_RAT	Proliferating cell nuclear antigen
Pdia5	PDIA5_RAT	Protein disulfide-isomerase A5
Pdlim7	PDLI7_RAT	PDZ and LIM domain protein 7
Pdxdc1	A0A1W2Q6L1_RAT;G3V6B0_RAT	Pyridoxal-dependent decarboxylase domain-containing protein 1
Pes1	PESC_RAT	Pescadillo homolog
Pfkp	PFKAP_RAT	ATP-dependent 6-phosphofructokinase, platelet type
Pfn2	PROF2_RAT	Profilin-2
Pgd	6PGD_RAT	6-phosphogluconate dehydrogenase, decarboxylating
Pgls	6PGL_RAT	6-phosphogluconolactonase
Pgm2	F7FLB2_RAT	Phosphoglucomutase 2
Pgrmc1	PGRC1_RAT	Membrane-associated progesterone receptor component 1
Piezo1	PIEZ1_RAT	Piezo-type mechanosensitive ion channel component 1
Pik3r4	PI3R4_RAT	Phosphoinositide 3-kinase regulatory subunit 4
Pitpnb	PIPNB_RAT	Phosphatidylinositol transfer protein beta isoform
Pitrm1	A0A0G2K6D5_RAT;A0A8I5ZWG5_RAT;A0A8I6AJT9_RAT;D3ZUF9_RAT	Presequence protease, mitochondrial
Plbd2	PLBL2_RAT	Putative phospholipase B-like 2
Pls1	A0A0G2QC04_RAT	Plastin 1
Plxnb2	A0A0G2K2Y9_RAT	Plexin-B2
Pnp	PNPH_RAT	Purine nucleoside phosphorylase
Poglut1	PGLT1_RAT	Protein O-glucosyltransferase 1
Poglut3	PLGT3_RAT	Protein O-glucosyltransferase 3
Pon2	PON2_RAT	Serum paraoxonase/arylesterase 2
Pop1	A0A0G2K4R5_RAT;D4AE75_RAT	POP1 homolog, ribonuclease P/MRP subunit
Ppia	PPIA_RAT	Peptidyl-prolyl cis-trans isomerase A
Ppib	PPIB_RAT	Peptidyl-prolyl cis-trans isomerase B
Ppic	Q6AYQ9_RAT	Peptidyl-prolyl cis-trans isomerase
Ppp1ca	PP1A_RAT	Serine/threonine-protein phosphatase PP1-alpha catalytic subunit
Ppp1cc	PP1G_RAT	Serine/threonine-protein phosphatase PP1-gamma catalytic subunit
Ppp2cb	PP2AB_RAT	Serine/threonine-protein phosphatase 2A catalytic subunit beta isoform
Ppp2r2a	2ABA_RAT	Serine/threonine-protein phosphatase 2A 55 kDa regulatory subunit B alpha isoform
Ppp2r5d	A0A8I6A6K6_RAT;F1MAA3_RAT	Serine/threonine-protein phosphatase 2A 56 kDa regulatory subunit
Ppp3ca	PP2BA_RAT	Protein phosphatase 3 catalytic subunit alpha
Ppp4c	PP4C_RAT	Serine/threonine-protein phosphatase 4 catalytic subunit
Ppp6c	PPP6_RAT	Serine/threonine-protein phosphatase 6 catalytic subunit
Prdx2	A0A0G2JSH9_RAT	Peroxiredoxin-2
Prdx6	PRDX6_RAT	Peroxiredoxin-6
Prep	PPCE_RAT	Prolyl endopeptidase
Prkacb	KAPCB_RAT	cAMP-dependent protein kinase catalytic subunit beta
Prkar1a	KAP0_RAT	cAMP-dependent protein kinase type I-alpha regulatory subunit
Prkar2a	KAP2_RAT	cAMP-dependent protein kinase type II-alpha regulatory subunit
Prkcd	KPCD_RAT	Protein kinase C delta type
Prmt3	ANM3_RAT	Protein arginine N-methyltransferase 3
Prmt5	A0A8I6ANJ2_RAT;D4A0E8_RAT	Protein arginine N-methyltransferase 5
Prmt8	F1LWG2_RAT	type I protein arginine methyltransferase
Prpf19	PRP19_RAT	Pre-mRNA-processing factor 19
Prpf31	A0A8I6GLQ3_RAT	U4/U6 small nuclear ribonucleoprotein Prp31
Prpf8	G3V6H2_RAT	Pre-mRNA-processing-splicing factor 8
Psat1	A0A0G2K931_RAT	Phosphoserine aminotransferase
Psma4	PSA4_RAT	Proteasome subunit alpha type-4
Psma6	PSA6_RAT	Proteasome subunit alpha type-6
Psma7	A0A0G2K0W9_RAT	Proteasome subunit alpha type
Psmb2	PSB2_RAT	Proteasome subunit beta type-2
Psmb3	PSB3_RAT	Proteasome subunit beta type-3
Psmb4	G3V8U9_RAT	Proteasome subunit beta type-4
Psmb5	G3V7Q6_RAT	Proteasome subunit beta
Psmb7	PSB7_RAT	Proteasome subunit beta type-7
Psmd1	PSMD1_RAT	26S proteasome non-ATPase regulatory subunit 1
Psmd12	Q5XIC6_RAT	26S proteasome non-ATPase regulatory subunit 12
Psmd14	A0A0G2JZJ1_RAT;Q4V8E2_RAT	26S proteasome non-ATPase regulatory subunit 14
Ptcd3	A0A0G2JU15_RAT;A0A8I6ANU2_RAT;A0A8I6G4Q3_RAT;D3ZGM1_RAT	Small ribosomal subunit protein mS39
Pten	PTEN_RAT	Phosphatidylinositol 3,4,5-trisphosphate 3-phosphatase and dual-specificity protein phosphatase PTEN
Ptgfrn	FPRP_RAT	Prostaglandin F2 receptor negative regulator
Ptgr1	PTGR1_RAT	Prostaglandin reductase 1
Pygb	PYGB_RAT	Glycogen phosphorylase, brain form (Fragment)
Pygb	A0A8I6GKE5_RAT;G3V6Y6_RAT	Alpha-1,4 glucan phosphorylase
Qars1	SYQ_RAT	Glutamine--tRNA ligase
Qdpr	DHPR_RAT	Dihydropteridine reductase
Rab15	RAB15_RAT	Ras-related protein Rab-15
Rab18	RAB18_RAT	Ras-related protein Rab-18
Rab1A	RAB1A_RAT	Ras-related protein Rab-1A
Rab23	D3ZRM5_RAT	Ras-related protein Rab-23
Rab2a	A0A8I6A522_RAT	small monomeric GTPase
Rab31	RAB31_RAT	Ras-related protein Rab-31
Rab34	RAB34_RAT	Ras-related protein Rab-34
Rab3b	RAB3B_RAT	Ras-related protein Rab-3B
Rab3d	RAB3D_RAT	GTP-binding protein Rab-3D
Rab3gap2	RBGPR_RAT	Rab3 GTPase-activating protein non-catalytic subunit
Rab8b	RAB8B_RAT	Ras-related protein Rab-8B
Rack1	RACK1_RAT	Small ribosomal subunit protein RACK1
Rala	RALA_RAT	Ras-related protein Ral-A
Rap1gds1	A0A0G2K1D2_RAT;F1M7Y3_RAT	Rap1 GTPase-GDP dissociation stimulator 1
Rcc2	F1LVV4_RAT	Protein RCC2
Rdx	A0A8I5ZR70_RAT;E9PT65_RAT;Q5PQK5_RAT	Radixin
Reep5	REEP5_RAT	Receptor expression-enhancing protein 5
Renbp	RENBP_RAT	N-acylglucosamine 2-epimerase
Rer1	RER1_RAT	Protein RER1
Rheb	RHEB_RAT	GTP-binding protein Rheb
Rhot1	MIRO1_RAT	Mitochondrial Rho GTPase
Rock2	A0A0G2K5N6_RAT	Rho-associated protein kinase
Rpl10a	RL10A_RAT	Large ribosomal subunit protein uL1
Rpl10al1	A0A8I6A8X9_RAT	Ribosomal protein
Rpl13a	Q5RK10_RAT	Large ribosomal subunit protein uL13
Rpl18	RL18_RAT	Large ribosomal subunit protein eL18
Rpl19	RL19_RAT	Large ribosomal subunit protein eL19
Rpl22l1	A0A8I6GK43_RAT;A6IHJ4_RAT;D3ZSF9_RAT	Ribosomal protein L22 like 3
Rpl24	RL24_RAT	Large ribosomal subunit protein eL24
Rpl27	RL27_RAT	Large ribosomal subunit protein eL27
Rpl27a	RL27A_RAT	Large ribosomal subunit protein uL15
Rpl3	RL3_RAT	Large ribosomal subunit protein uL3
Rpl30	RL30_RAT	Large ribosomal subunit protein eL30
Rpl35a	RL35A_RAT	Large ribosomal subunit protein eL33
Rpl37a	RL37A_RAT	Large ribosomal subunit protein eL43
Rpl38	RL38_RAT	Large ribosomal subunit protein eL38
Rpl4-ps1	A0A8I6ASF5_RAT	Large ribosomal subunit protein uL4
Rpl6	RL6_RAT	Large ribosomal subunit protein eL6
Rplp0	RLA0_RAT	Large ribosomal subunit protein uL10
Rplp2	RLA2_RAT	Large ribosomal subunit protein P2
Rpn1	Q6P7A7_RAT	Dolichyl-diphosphooligosaccharide--protein glycosyltransferase subunit 1
Rpn2	A0A8I6ABV8_RAT;A0A8L2QVV5_RAT	Dolichyl-diphosphooligosaccharide--protein glycosyltransferase subunit 2
Rps11	RS11_RAT	Small ribosomal subunit protein uS17
Rps13	RS13_RAT	Small ribosomal subunit protein uS15
Rps15	RS15_RAT	Small ribosomal subunit protein uS19
Rps15a-ps3	A0A0G2K2F6_RAT	Small ribosomal subunit protein uS8
Rps18	RS18_RAT	Small ribosomal subunit protein uS13
Rps18l3	A0A0G2KA79_RAT	Small ribosomal subunit protein uS13
Rps24	RS24_RAT	Small ribosomal subunit protein eS24
Rps25	RS25_RAT	Small ribosomal subunit protein eS25
Rps26	RS26_RAT	Small ribosomal subunit protein eS26
Rps3	RS3_RAT	Small ribosomal subunit protein uS3
Rps4x	RS4X_RAT	Small ribosomal subunit protein eS4
Rps6	RS6_RAT	Small ribosomal subunit protein eS6
Rps8	RS8_RAT	Small ribosomal subunit protein eS8
Rps9	RS9_RAT	Small ribosomal subunit protein uS4
Rragc	Q0D2L6_RAT	Ras-related GTP-binding protein
Rras	RRAS_RAT	Ras-related protein R-Ras
Rras2	Q5BJU0_RAT	RAS related 2
RT1-CE14	A0A8J8XB15_RAT;A0A8J8YPS9_RAT;E9PTZ9_RAT	RT1 class I, locus CE14
Rtn3	RTN3_RAT	Reticulon-3
Rtn4	A0A8L2UHV9_RAT	Reticulon
S100a10	S10AA_RAT	Protein S100-A10
Sacm1l	SAC1_RAT	Phosphatidylinositol-3-phosphatase SAC1
Sar1a	A0A8I6GMG5_RAT;Q6AY18_RAT	small monomeric GTPase
Sardh	SARDH_RAT	Sarcosine dehydrogenase, mitochondrial
Sart1	SNUT1_RAT	U4/U6.U5 tri-snRNP-associated protein 1
Scpep1	RISC_RAT	Retinoid-inducible serine carboxypeptidase
Scyl1	SCYL1_RAT	N-terminal kinase-like protein
Sdk2	A0A0G2K999_RAT;D3ZDA6_RAT	Sidekick cell adhesion molecule 2
Sec23a	A0A0G2JZM2_RAT;B5DFC3_RAT	Protein transport protein SEC23
Sec23b	D3ZCT7_RAT	Protein transport protein SEC23
Sec24d	G3V9S9_RAT	SEC24 homolog D, COPII coat complex component
Sec31a	SC31A_RAT	Protein transport protein Sec31A
Sec61a1	S61A1_RAT	Protein transport protein Sec61 subunit alpha isoform 1
Septin11	SEP11_RAT	Septin-11
Septin2	SEPT2_RAT	Septin-2
Septin5	SEPT5_RAT	Septin-5
Septin7	A2VCW8_RAT	Septin
Serpinb9	A0A8I6A0T8_RAT;Q6AYF8_RAT	Serpin family B member 9
Serpine1	PAI1_RAT	Plasminogen activator inhibitor 1
Sf3a2	SF3A2_RAT	Splicing factor 3A subunit 2
Sf3b3	E9PT66_RAT	Splicing factor 3B subunit 3
Sfxn3	SFXN3_RAT	Sideroflexin-3
Sgpl1	SGPL1_RAT	Sphingosine-1-phosphate lyase 1
Sh3bgrl3	SH3L3_RAT	SH3 domain-binding glutamic acid-rich-like protein 3
Shmt1	A0A8I5ZKU9_RAT;Q6TXG7_RAT	Serine hydroxymethyltransferase
Shmt2	Q5U3Z7_RAT	Serine hydroxymethyltransferase
Skic8	SKI8_RAT	Superkiller complex protein 8
Slc12a2	A0A8I5ZP25_RAT;E9PTX9_RAT	Solute carrier family 12 member 2
Slc16a1	MOT1_RAT	Monocarboxylate transporter 1
Slc1a4	A6JQ21_RAT	Amino acid transporter
Slc25a11	G3V6H5_RAT	Mitochondrial 2-oxoglutarate/malate carrier protein
Slc25a12	A0A8W1B2M1_RAT	Solute carrier family 25 member 12
Slc27a4	G3V7V3_RAT	Arachidonate--CoA ligase
Slc30a7	ZNT7_RAT	Zinc transporter 7
Slc3a2	4F2_RAT	Amino acid transporter heavy chain SLC3A2
Snrnp200	M3ZCQ2_RAT	U5 small nuclear ribonucleoprotein 200 kDa helicase
Snrnp70	A0A8I6G5W4_RAT;B2RZ74_RAT	U1 small nuclear ribonucleoprotein 70 kDa
Snrpb	RSMB_RAT;RSMN_RAT	Small nuclear ribonucleoprotein-associated protein B
Snrpd3	A0A8I6AI37_RAT;A0A8I6AKJ4_RAT;M0R907_RAT	Small nuclear ribonucleoprotein Sm D3
Snrpf	D4AAT4_RAT	Small nuclear ribonucleoprotein F
Spag9	A0A0G2K6E8_RAT;A0A8I5Y1R0_RAT;A0A8I5ZJK4_RAT;A0A8I6B3N0_RAT;E9PSJ4_RAT	C-Jun-amino-terminal kinase-interacting protein 4
Sptan1	A0A0G2JTH0_RAT	Spectrin alpha chain, non-erythrocytic 1
Sptbn1	G3V6S0_RAT	Spectrin beta chain
Sptlc1	SPTC1_RAT	Serine palmitoyltransferase 1
Sqor	B0BMT9_RAT	Sulfide:quinone oxidoreductase, mitochondrial
Srm	M0RCX8_RAT;Q99MI5_RAT	Spermidine synthase
Srp68	B2RYI2_RAT	Signal recognition particle subunit SRP68
Srp72	A0A8I5ZUX3_RAT;A0A8I6AW91_RAT;F7FFH0_RAT	Signal recognition particle subunit SRP72
Srsf4	A0A8I5ZP75_RAT;G3V798_RAT	Serine and arginine rich splicing factor 4
Ssbp1	SSBP_RAT	Single-stranded DNA-binding protein, mitochondrial
Ssr3	SSRG_RAT	Translocon-associated protein subunit gamma
Ssrp1	SSRP1_RAT	FACT complex subunit SSRP1
Stat3	STAT3_RAT	Signal transducer and activator of transcription 3
Stat6	A0A0G2K2M3_RAT	Signal transducer and activator of transcription
Stk24	STK24_RAT	Serine/threonine-protein kinase 24
Strap	STRAP_RAT	Serine-threonine kinase receptor-associated protein
Strn3	E9PT82_RAT	Striatin-3
Stt3a	A0A8I5Y525_RAT;A0A8I6AND0_RAT	Dolichyl-diphosphooligosaccharide--protein glycosyltransferase subunit STT3A
Surf1	D4A1D8_RAT;Q7TP91_RAT	Surfeit locus protein 4
Tagln	TAGL_RAT	Transgelin
Taok1	F1M9G6_RAT	non-specific serine/threonine protein kinase
Tars1	A0A0G2K9V6_RAT	threonine--tRNA ligase
Tbc1d15	F7EZ89_RAT	TBC1 domain family member 15
Tbc1d9b	A0A8I5ZMR5_RAT;A0A8I6AWL8_RAT;F1LRL4_RAT	TBC1 domain family member 9B
Tbcb	Q1RP74_RAT	Tubulin-folding cofactor B
Tcp1	TCPA_RAT	T-complex protein 1 subunit alpha
Tfg	A0A0G2K9K4_RAT;Q4R1A4_RAT	Trafficking from ER to golgi regulator
Thoc2	A0A0G2K8V3_RAT;F1M0V4_RAT	THO complex subunit 2
Thop1	THOP1_RAT	Thimet oligopeptidase
Thy1	THY1_RAT	Thy-1 membrane glycoprotein
Timm50	A0A8I6AN00_RAT	Mitochondrial import inner membrane translocase subunit TIM50
Tm9sf2	TM9S2_RAT	Transmembrane 9 superfamily member 2
Tm9sf3	A0A8I6A822_RAT;D3ZUD8_RAT	Transmembrane 9 superfamily member
Tm9sf4	TM9S4_RAT	Transmembrane 9 superfamily member 4
Tmbim6	BI1_RAT	Bax inhibitor 1
Tmed10	TMEDA_RAT	Transmembrane emp24 domain-containing protein 10
Tmed2	TMED2_RAT	Transmembrane emp24 domain-containing protein 2
Tmed7	TMED7_RAT	Transmembrane emp24 domain-containing protein 7
Tmem167a	D3ZKR8_RAT	Protein kish
Tmem33	TMM33_RAT	Transmembrane protein 33
Tmem43	TMM43_RAT	Transmembrane protein 43
Tmem87a	A0A8I6ACY3_RAT;A0A8I6GIL4_RAT;D4A017_RAT	Transmembrane protein 87A
Tmpo	A0A8I6GF99_RAT	Solute carrier family 25 member 3
Tmprss13	A0A8I5ZQP5_RAT;A0A8I6AUK0_RAT;F7FMG3_RAT	Transmembrane serine protease 13
Tmx1	A0A8I6A1Z5_RAT	Thioredoxin-related transmembrane protein 1
Tmx3	A0A8I6ARW7_RAT;M0R402_RAT	protein disulfide-isomerase
Tmx4	A0A8I6GKD2_RAT;G3V912_RAT	Thioredoxin-related transmembrane protein 4
Tnpo1	A0A8I6AG33_RAT	Transportin-1
Tnpo2	D3ZER6_RAT	Transportin 2
Tns1	A0A8I5Y194_RAT;A0A8I6A4G0_RAT;A0A8I6A656_RAT;A0A8I6AQ89_RAT;F1LN42_RAT	Tensin-1
Tpm1	F7FIS4_RAT	Tropomyosin 1
Tpm1	Q6AZ25_RAT	Tropomyosin 1
Tpm2	A0A8I5ZZ90_RAT	Tropomyosin 2
Tpp2	TPP2_RAT	Tripeptidyl-peptidase 2
Trap1	TRAP1_RAT	Heat shock protein 75 kDa, mitochondrial
Trappc11	A0A0G2K1K5_RAT;D3ZHI8_RAT	Trafficking protein particle complex subunit 11
Trim25	D4A9N5_RAT	E3 ubiquitin/ISG15 ligase TRIM25
Trpv2	TRPV2_RAT	Transient receptor potential cation channel subfamily V member 2
Tspan6	B0BN20_RAT	Tetraspanin
Twf1	TWF1_RAT	Twinfilin-1
Txn	THIO_RAT	Thioredoxin
Txndc5	A0A8I6APN3_RAT;D3ZZC1_RAT	protein disulfide-isomerase
Txnl1	TXNL1_RAT	Thioredoxin-like protein 1
U2af2	A0A8I6A9Y1_RAT;F2Z3T9_RAT	Splicing factor U2AF subunit
U2surp	D4A4B4_RAT	U2 snRNP-associated SURP motif-containing protein
Uap1	D3ZF39_RAT	UDP-N-acetylhexosamine pyrophosphorylase
Ubr4	UBR4_RAT	E3 ubiquitin-protein ligase UBR4
Upf1	A0A0U1RS25_RAT	Regulator of nonsense transcripts 1
Uqcrfs1	UCRI_RAT	Cytochrome b-c1 complex subunit Rieske, mitochondrial
Uso1	USO1_RAT	General vesicular transport factor p115
Usp15	UBP15_RAT	Ubiquitin carboxyl-terminal hydrolase 15
Vamp3	VAMP3_RAT	Vesicle-associated membrane protein 3
Vangl1	A0A8I5ZRZ0_RAT;A0A8I6AF48_RAT	Vang-like protein
Vcl	VINC_RAT	Vinculin
Vdac3	VDAC3_RAT	Non-selective voltage-gated ion channel VDAC3
Vps26a	VP26A_RAT	Vacuolar protein sorting-associated protein 26A
Vps26b	B1WBS4_RAT	VPS26 retromer complex component B
Vps29	A0A8I5ZSS4_RAT	Vacuolar protein sorting-associated protein 29
Vps35	G3V8A5_RAT	Vacuolar protein sorting-associated protein 35
Washc5	F1M1B3_RAT	WASH complex subunit 5
Wdfy1	A0A0G2K3L8_RAT	WD repeat and FYVE domain-containing protein 1
Wdr1	WDR1_RAT	WD repeat-containing protein 1
Wdr77	MEP50_RAT	Methylosome protein WDR77
Wdr82	A0A096MJB3_RAT;A0A8I6AN51_RAT;M0R565_RAT	WD repeat-containing protein 82
Xpnpep1	XPP1_RAT	Xaa-Pro aminopeptidase 1
Xpot	D3ZZ62_RAT	Exportin-T
Ythdf3	A0A8I5ZZS7_RAT;A0A8I6ACC2_RAT;A0A8I6G7B6_RAT;D3ZIY3_RAT	YTH domain-containing family protein
Ywhab	1433B_RAT	14-3-3 protein beta/alpha
Ywhae	1433E_RAT	14-3-3 protein epsilon
Ywhag	1433G_RAT	14-3-3 protein gamma
Ywhah	1433F_RAT	14-3-3 protein eta
Ywhaz	1433Z_RAT	14-3-3 protein zeta/delta
Zmpste24	D4A5K6_RAT	CAAX prenyl protease

## Sheet: 3D only
Gene	Protein.Names	First.Protein.Description
Abi1	ABI1_RAT	Abl interactor 1
Aldh1a3	AL1A3_RAT	Retinaldehyde dehydrogenase 3
Amy1	A0A8I5ZU41_RAT;A0A8I5ZY75_RAT;A6HV62_RAT	Alpha-amylase
Angptl3	F7FHP0_RAT	Angiopoietin-related protein 3
Aox1	A0A8I5Y9M0_RAT;F1LRQ1_RAT	aldehyde oxidase
Apoe	APOE_RAT	Apolipoprotein E
Arfgap2	ARFG2_RAT	ADP-ribosylation factor GTPase-activating protein 2
Arhgap17	RHG17_RAT	Rho GTPase-activating protein 17
Arih1	A0A8I5ZSJ6_RAT;A0A8I6A015_RAT;D3ZXL1_RAT	E3 ubiquitin-protein ligase ARIH1
Asl	ARLY_RAT	Argininosuccinate lyase
Atad1	ATAD1_RAT	Outer mitochondrial transmembrane helix translocase
Atp1a3	AT1A3_RAT	Sodium/potassium-transporting ATPase subunit alpha-3
Atxn2	A0A8I6ATU9_RAT;A0A8I6GHJ9_RAT;F1M049_RAT	Ataxin 2
Bag3	A6IA08_RAT	BAG family molecular chaperone regulator 3
Cbr3	CRB3_RAT	Carbonyl reductase [NADPH] 3
Ccdc43	CCD43_RAT	Coiled-coil domain-containing protein 43
Ccdc50	CCD50_RAT	Coiled-coil domain-containing protein 50
Cdc73	CDC73_RAT	Parafibromin
Cdh11	F1MAH6_RAT	Cadherin 11
Cdh6	CADH6_RAT	Cadherin-6
Cdv3	CDV3_RAT	Protein CDV3 homolog
Chchd6	MIC25_RAT	MICOS complex subunit Mic25
Cisd3	A0A0G2JW34_RAT;A0A8I5XVB0_RAT;A0A8I6A7A0_RAT;A0A8I6AGH3_RAT;A0A8I6ATZ3_RAT;D3ZV37_RAT	CDGSH iron sulfur domain 3
Cnot3	D3ZUV9_RAT	CCR4-NOT transcription complex subunit 3
Commd1	A0A8I6A5I4_RAT;F7DLW7_RAT	COMM domain-containing protein 1
Commd5	COMD5_RAT	COMM domain-containing protein 5
Coq8b	COQ8B_RAT	Atypical kinase COQ8B, mitochondrial
Cox7a2l	A0A8I6AAY1_RAT;A0A8I6GHX2_RAT;D3ZYX8_RAT	Cytochrome c oxidase subunit 7A2-like, mitochondrial
Crabp1	RABP1_RAT;RABP2_RAT	Cellular retinoic acid-binding protein 2
Crocc	A0A8I5ZM97_RAT;A0A8I5ZN13_RAT;D4AD05_RAT;F1M6Q2_RAT	Ciliary rootlet coiled-coil, rootletin
Cspg4	CSPG4_RAT	Chondroitin sulfate proteoglycan 4
Ctbp2	CTBP2_RAT	C-terminal-binding protein 2
Cux1	CUX1_RAT	Homeobox protein cut-like 1
Dctn3	A0A8I5YB95_RAT;A0A8I6ACK1_RAT;A0A8I6AIV4_RAT;D4A1B8_RAT	Dynactin subunit 3
Dctpp1	DCTP1_RAT	dCTP pyrophosphatase 1
Dmrtc1b	A0A8I6ANA2_RAT;A0A8I6AV54_RAT	DMRT-like family C1b
Dnah17	D4A599_RAT	Dynein axonemal heavy chain 17
Dnm1	A0A8I6AHJ0_RAT;A0A8I6ALW7_RAT	Dynamin-1
Edem3	D4AB70_RAT	alpha-1,2-Mannosidase
Efemp2	A0A0G2K2R5_RAT;A0A0G2KAI7_RAT;A0A8I5Y8F2_RAT;A0A8I5ZL36_RAT;A0A8I5ZU12_RAT;A0A8I5ZYG7_RAT;A0A8I6GJS4_RAT;F7FBE9_RAT	EGF containing fibulin extracellular matrix protein 2
Emd	Q6PCU4_RAT	Emerin
Emilin1	A0A8I6AGS7_RAT	Elastin microfibril interfacer 1
Endod1	D3ZIP8_RAT	Endonuclease domain containing 1
F10	FA10_RAT	Coagulation factor X
Fam53c	D3ZH55_RAT	Family with sequence similarity 53, member C
Fen1	FEN1_RAT	Flap endonuclease 1
Fkbp11	G3V7V5_RAT	peptidylprolyl isomerase
Flt4	VGFR3_RAT	Vascular endothelial growth factor receptor 3
Fubp3	A0A8I6ACQ5_RAT;A0A8I6ATS5_RAT;G3V829_RAT	Far upstream element binding protein 3
Fusl1	A0A8I6A2Z4_RAT	RNA-binding protein FUS
Gatad2b	A0A8I6AFB3_RAT;Q4V8E1_RAT	GATA zinc finger domain containing 2B
Gga1	A0A8I6GEK9_RAT;A0A8I6GLY6_RAT;F7FHC7_RAT	Golgi associated, gamma adaptin ear containing, ARF binding protein 1
Git2	GIT2_RAT	ARF GTPase-activating protein GIT2
Gja1	CXA1_RAT	Gap junction alpha-1 protein
Gnl1	GNL1_RAT	Guanine nucleotide-binding protein-like 1
Gpc1	GPC1_RAT	Glypican-1
Gtf2f2	Q63489_RAT	General transcription factor IIF subunit 2
Hax1	HAX1_RAT	HCLS1-associated protein X-1
Hck	HCK_RAT	Tyrosine-protein kinase HCK
Hdhd3	A6J7V3_RAT	Haloacid dehalogenase-like hydrolase domain-containing protein 3
Higd1a	HIG1A_RAT	HIG1 domain family member 1A, mitochondrial
Hmbs	HEM3_RAT	Porphobilinogen deaminase
Hmga2	A0A8I6A172_RAT;O88791_RAT	High mobility group AT-hook 2
Hmgn3	M0R5I3_RAT	High mobility group nucleosome-binding domain-containing protein 3
Hnrnph3	A0A0G2JVA2_RAT;D4ABK7_RAT	Heterogeneous nuclear ribonucleoprotein H3
Hnrnpk	F8WG62_RAT	Heterogeneous nuclear ribonucleoprotein K
Ier5	Q5BK73_RAT	Ier5 protein
Igf2bp2	D3ZWZ6_RAT	Insulin-like growth factor 2 mRNA-binding protein 2
Igfals	ALS_RAT	Insulin-like growth factor-binding protein complex acid labile subunit
Igg-2a	IGG2A_RAT;IGHG1_RAT	Ig gamma-1 chain C region
Irf2bpl	I2BPL_RAT	Probable E3 ubiquitin-protein ligase IRF2BPL
Iws1	IWS1_RAT	Protein IWS1 homolog
Kctd11	D3ZIA4_RAT	BTB/POZ domain-containing protein KCTD11
Kgd4	A0A8I5ZV77_RAT;A0A8I6AK02_RAT;A0A8I6GIV1_RAT;M0R776_RAT	Alpha-ketoglutarate dehydrogenase subunit 4
Khdrbs3	KHDR3_RAT	KH domain-containing, RNA-binding, signal transduction-associated protein 3
Lbp	LBP_RAT	Lipopolysaccharide-binding protein
Lcp1	A0A0G2K014_RAT;A0A8I6AGS0_RAT;A0A8I6G984_RAT;Q5XI38_RAT	Lymphocyte cytosolic protein 1
Lemd3	A0A8I6ACY8_RAT;A0A8I6GK62_RAT;F1LWZ8_RAT	Inner nuclear membrane protein Man1
LOC120096209	F1M4G6_RAT	Glyceraldehyde-3-phosphate dehydrogenase
LOC134483817	F1M2Q3_RAT	60S ribosomal protein L7a
Lox	LYOX_RAT	Protein-lysine 6-oxidase
Map6	MAP6_RAT	Microtubule-associated protein 6
Matn3	A0A0G2JYF9_RAT	Matrilin-3
Mindy1	MINY1_RAT	Ubiquitin carboxyl-terminal hydrolase MINDY-1
Mpc2	MPC2_RAT	Mitochondrial pyruvate carrier 2
Mpst	THTM_RAT	3-mercaptopyruvate sulfurtransferase
Mrpl39	A0A8I6A9P7_RAT;M0R6J0_RAT	Large ribosomal subunit protein mL39
Mxra8	MXRA8_RAT	Matrix remodeling-associated protein 8
Nab2	A0A8I6B288_RAT;D4A4F4_RAT	Ngfi-A binding protein 2
Ndrg1	NDRG1_RAT	Protein NDRG1
Ndufa4l2	D3ZXX8_RAT	NDUFA4, mitochondrial complex associated like 2
Ndufa7	A9UMV9_RAT	NADH dehydrogenase [ubiquinone] 1 alpha subcomplex subunit 7
Ndufb4l3	F1M7Z4_RAT	NADH dehydrogenase [ubiquinone] 1 beta subcomplex subunit 4
Ndufv3	A0A8I6AEG4_RAT;A0A8I6ANH1_RAT;G3V644_RAT	NADH:ubiquinone oxidoreductase subunit V3
Nelfb	D4ACV0_RAT	Negative elongation factor complex member B
Nfia	NFIA_RAT	Nuclear factor 1 A-type
Nfic	A0A8I5ZYT8_RAT;A0A8I5ZZR6_RAT;A0A8I6AMP4_RAT;O70188_RAT	Nuclear factor 1
Nfix	A0A0G2K1B6_RAT;A0A8I6AV91_RAT;A0A8I6G7L6_RAT;F2Z3R4_RAT	Nuclear factor 1
Nudt9	NUDT9_RAT	ADP-ribose pyrophosphatase, mitochondrial
Nup153	NU153_RAT	Nuclear pore complex protein Nup153
Olfml3	OLFL3_RAT	Olfactomedin-like protein 3
Omd	OMD_RAT	Osteomodulin
Palm	PALM_RAT	Paralemmin-1
Pam16	A0A8I5ZMD9_RAT;A0A8I6AUB7_RAT;D3ZZV1_RAT	Mitochondria-associated granulocyte macrophage CSF-signaling molecule
Pawr	PAWR_RAT	PRKC apoptosis WT1 regulator protein
Pbxip1	PBIP1_RAT	Pre-B-cell leukemia transcription factor-interacting protein 1
Pcnp	A0A8I5ZNV8_RAT	PEST proteolytic signal-containing nuclear protein
Pfas	D4AB17_RAT	Phosphoribosylformylglycinamidine synthase
Pgp	PGP_RAT	Glycerol-3-phosphate phosphatase
Plin3	A0A8I6A147_RAT	Perilipin
Prnp	PRIO_RAT	Major prion protein
Prrc2a	PRC2A_RAT	Protein PRRC2A
Ptms	PTMS_RAT	Parathymosin
Ptprs	PTPRS_RAT	Receptor-type tyrosine-protein phosphatase S
Pygm	A0A8I6A2T3_RAT;A0A8I6A9J1_RAT;A0A8I6G867_RAT;G3V8V3_RAT	Alpha-1,4 glucan phosphorylase
Rab4b	RAB4B_RAT	Ras-related protein Rab-4B
Rbm27	A0A8I5ZN77_RAT;A0A8I5ZS16_RAT;A0A8I6AS62_RAT;F1M1R4_RAT	RNA-binding protein 27
Rbmy1j	W8CC80_RAT	RBMY
Rhob	RHOB_RAT	Rho-related GTP-binding protein RhoB
Rin1	RIN1_RAT	Ras and Rab interactor 1
Rp2	D3ZTJ0_RAT	Protein XRP2
Rpl9-ps20	A0A8I5ZUM9_RAT	Large ribosomal subunit protein uL6
RT1-M2	Q6W9J5_RAT	MHC class Ib antigen
Scfd2	A0A8I6A025_RAT;Q5U2R9_RAT	Sec1 family domain containing 2
Serpina3a	F1M8F5_RAT	Serine (or cysteine) peptidase inhibitor, clade A, member 3A
Serpinb8	A0A0G2K7H6_RAT;D3ZHB5_RAT	Serpin B12
Sf1	A0A8I5ZQ56_RAT;A0A8I6G7I2_RAT;F1LSC3_RAT	Splicing factor 1
Sf3b2	A0A8I6A8Y6_RAT;D3ZMS1_RAT	Splicing factor 3b, subunit 2
Sh3glb1	SHLB1_RAT	Endophilin-B1
Shc1	SHC1_RAT;SHC2_RAT	SHC-transforming protein 2
Slc25a23	A0A0G2JVD2_RAT;M0R4V4_RAT	Mitochondrial adenyl nucleotide antiporter SLC25A23
Slc27a3	D3ZJA9_RAT	long-chain-fatty-acid--CoA ligase
Slc38a10	S38AA_RAT	Solute carrier family 38 member 10
Slc7a2	CTR2_RAT	Cationic amino acid transporter 2
Smarce1	A0A0G2K9C1_RAT	SWI/SNF-related matrix-associated actin-dependent regulator of chromatin subfamily E member 1
Snu13	NH2L1_RAT	NHP2-like protein 1
Snw1	A0A8I5ZP60_RAT;D4A8G7_RAT	SNW domain-containing protein 1
Sorbs1	A0A8I6AFH7_RAT;A0A8I6ASS7_RAT;F1M866_RAT	Sorbin and SH3 domain containing 1
Sorbs3	A0A8I5Y5L8_RAT;A0A8I6ANW9_RAT;A6HTJ5_RAT	Sorbin and SH3 domain containing 3
Spart	E9PT90_RAT	Spartin
Sqstm1	SQSTM_RAT	Sequestosome-1
Srsf10	A0A8I6A795_RAT;A0A8I6AMK7_RAT;A0A8J8XB26_RAT	Serine/arginine-rich splicing factor 10
Srsf5	SRSF5_RAT	Serine/arginine-rich splicing factor 5
Stx16	A0A0G2K528_RAT;A0A8I6AQ84_RAT;D3Z9R7_RAT	Syntaxin-16
Stx3	STX3_RAT	Syntaxin-3
Stx6	STX6_RAT	Syntaxin-6
Synpo	SYNPO_RAT	Synaptopodin
Taf15	A0A0G2K3Z7_RAT;B2RYG5_RAT	TATA-box binding protein associated factor 15
Tex264	A0A8I5Y6S9_RAT;A0A8I5Y9A0_RAT;A6I2V0_RAT	Testis expressed 264
Tgfbi	A0A8I5ZSM4_RAT;A0A8I6AMY6_RAT	Transforming growth factor-beta-induced protein ig-h3
Tie1	B5DFD6_RAT	Tyrosine-protein kinase receptor Tie-1
Timm17b	A0A8J8XD91_RAT;D4ACA5_RAT	Translocase of inner mitochondrial membrane 17b
Tle3	TLE3_RAT	Transducin-like enhancer protein 3
Tmem119	A6J222_RAT;F6T7Z2_RAT	Transmembrane protein 119
Tmod3	A6I1D5_RAT;F7F0R0_RAT	Tropomodulin 3
Tmpo	LAP2_RAT	Lamina-associated polypeptide 2, isoform beta
Tnks1bp1	D3ZF26_RAT	Tankyrase 1 binding protein 1
Tom1	A0A8I6ACG3_RAT;F7EYC4_RAT	Target of myb1 membrane trafficking protein
Tpp1	TPP1_RAT	Tripeptidyl-peptidase 1
Tram1	TRAM1_RAT	Translocating chain-associated membrane protein 1
Tuba3a	TBA3_RAT	Tubulin alpha-3 chain
Tubb3	TBB3_RAT	Tubulin beta-3 chain
Ubap2	A0A0G2JYI7_RAT;A0A0U1RRQ3_RAT	Ubiquitin-associated protein 2
Ubxn1	A0A8L2QFB5_RAT	UBX domain-containing protein 1
Vcan	D4A8Y6_RAT	Versican core protein
Wasf2	Q5FWU0_RAT	Wiskott-Aldrich syndrome protein family member
Wbp11	WBP11_RAT	WW domain-binding protein 11

## Sheet: 3D signif. more
Gene	Protein.Names	First.Protein.Description
A2m	A2MG_RAT	Alpha-2-macroglobulin
AABR07055492.1	A0A8I6A9J5_RAT	Nucleophosmin
Abhd4	A0A8I6ADA8_RAT;D3ZAW4_RAT	(Lyso)-N-acylphosphatidylethanolamine lipase
AC098459.1	A0A8I6ASS6_RAT	L-lactate dehydrogenase
Acadm	ACADM_RAT	Medium-chain specific acyl-CoA dehydrogenase, mitochondrial
Acadvl	Q5M9H2_RAT	Very long-chain specific acyl-CoA dehydrogenase, mitochondrial
Acan	PGCA_RAT	Aggrecan core protein
Acat1	THIL_RAT	Acetyl-CoA acetyltransferase, mitochondrial
Aco1	A0A8I5ZLC2_RAT	Cytoplasmic aconitate hydratase
Aco2	ACON_RAT	Aconitate hydratase, mitochondrial
Actr2	ARP2_RAT	Actin-related protein 2
Acyp1	A0A0G2K899_RAT;D4A6X4_RAT	Acylphosphatase
Add1	ADDA_RAT	Alpha-adducin
Adrm1	ADRM1_RAT	Proteasomal ubiquitin receptor ADRM1
Afg3l2	A0A8I5ZLF3_RAT;F1LN92_RAT	AFG3 like matrix AAA peptidase subunit 2
Afm	AFAM_RAT	Afamin
Afp	FETA_RAT	Alpha-fetoprotein
Ahnak	A0A0G2JUA5_RAT	AHNAK nucleoprotein
Ahnak	A0A0G2JU96_RAT	AHNAK nucleoprotein
Ahnak2	A0A8I6AAE1_RAT	AHNAK nucleoprotein 2
Ak1	KAD1_RAT	Adenylate kinase isoenzyme 1
Ak3	Q6P2A5_RAT	GTP:AMP phosphotransferase AK3, mitochondrial
Akr1c15	AK1CA_RAT	Aldo-keto reductase family 1 member C15
Alb	A0A0G2JSH5_RAT;A0A8I5Y4N3_RAT	Albumin
Aldh18a1	A0A8I6AAN3_RAT	Delta-1-pyrroline-5-carboxylate synthase
Aldoc	ALDOC_RAT	Fructose-bisphosphate aldolase C
Alyref	M0RBB1_RAT	Aly/REF export factor
Anapc1	A0A8I6A3X6_RAT;A0A8I6A4J8_RAT;F1M801_RAT	Anaphase-promoting complex subunit 1
Anpep	AMPN_RAT	Aminopeptidase N
Anxa2	ANXA2_RAT	Annexin A2
Anxa3	ANXA3_RAT	Annexin A3
Anxa4	A0A8I5ZNY4_RAT	Annexin
Api5	B1WC49_RAT	Apoptosis inhibitor 5
Apob	APOB_RAT	Apolipoprotein B-100
Apoh	APOH_RAT	Beta-2-glycoprotein 1
Apom	APOM_RAT	Apolipoprotein M
Apool	A0A8J8YNE4_RAT	MICOS complex subunit
App	A4_RAT	Amyloid-beta precursor protein
Asph	A0A096MJA9_RAT;A0A096MKE0_RAT;A0A8I5ZX44_RAT	Aspartyl/asparaginyl beta-hydroxylase
Atad3a	ATD3A_RAT	ATPase family AAA domain-containing protein 3A
Atp5f1a	ATPA_RAT	ATP synthase F(1) complex subunit alpha, mitochondrial
Atp5f1b	ATPB_RAT	ATP synthase F(1) complex catalytic subunit beta, mitochondrial
Atp5f1e	ATP5E_RAT	ATP synthase F(1) complex subunit epsilon, mitochondrial
Atp5mf	ATPK_RAT	ATP synthase F(0) complex subunit f, mitochondrial
Atp5mg	ATP5L_RAT	ATP synthase F(0) complex subunit g, mitochondrial
Atp5po	ATPO_RAT	ATP synthase peripheral stalk subunit OSCP, mitochondrial
Atp6v1a	A0A1W2Q641_RAT;D4A133_RAT	V-type proton ATPase catalytic subunit A
Atp6v1b2	VATB2_RAT	V-type proton ATPase subunit B, brain isoform
Atp6v1c1	VATC1_RAT	V-type proton ATPase subunit C 1
Atp6v1e1	VATE1_RAT	V-type proton ATPase subunit E 1
Atp6v1g1	A0A8I6B3N3_RAT	V-type proton ATPase subunit G
Atp6v1h	A0A8I5ZQ24_RAT;A0A8I6ACJ2_RAT;E9PTI1_RAT	V-type proton ATPase subunit H
Aup1	AUP1_RAT	Lipid droplet-regulating VLDL assembly factor AUP1
B4galt1	A0A8I6A607_RAT;G3V722_RAT	Beta-1,4-galactosyltransferase
B4galt5	A0A0G2K3K5_RAT;F1LZL3_RAT	Beta-1,4-galactosyltransferase
Basp1	A0A8I6A304_RAT	Brain abundant, membrane attached signal protein 1
Bax	G3V8T9_RAT	Apoptosis regulator BAX
Bcam	BCAM_RAT	Basal cell adhesion molecule
Bdh1	BDH_RAT	D-beta-hydroxybutyrate dehydrogenase, mitochondrial
Bgn	PGS1_RAT	Biglycan
Bin1	BIN1_RAT	Myc box-dependent-interacting protein 1
Btf3	F7EZE5_RAT;M0R5M7_RAT	Transcription factor BTF3
Btf3l4	D4A3I4_RAT	Transcription factor BTF3
C1qbp	C1QBP_RAT	Complement component 1 Q subcomponent-binding protein, mitochondrial
C3	M0RBJ7_RAT	Complement C3
C4b	Q6MG90_RAT	Complement C4B
Cald1	A0A8I6A6T4_RAT	Caldesmon 1
Calu	G3V6S3_RAT	Calumenin
Capg	CAPG_RAT	Macrophage-capping protein
Capn5	A0A0G2JYD8_RAT;G3V7U6_RAT	Calpain-5
Capzb	CAPZB_RAT	F-actin-capping protein subunit beta
Cast	ICAL_RAT	Calpastatin
Cavin1	CAVN1_RAT	Caveolae-associated protein 1
Cbr1	CBR1_RAT	Carbonyl reductase [NADPH] 1
Cbr1l3	A0A0G2JSW9_RAT	Carbonyl reductase (NADPH)
Cbx1	A0A8I5ZM96_RAT	Chromobox 1
Cbx3	Q5RJK5_RAT	Chromobox 3
Ccar2	F1LM55_RAT	Cell cycle and apoptosis regulator 2
Ccdc47	CCD47_RAT	PAT complex subunit CCDC47
Ccdc6	D4AEK9_RAT	Coiled-coil domain containing 6
Cct2	TCPB_RAT	T-complex protein 1 subunit beta
Cct3	TCPG_RAT	T-complex protein 1 subunit gamma
Cct5	TCPE_RAT	T-complex protein 1 subunit epsilon
Cd44	CD44_RAT	CD44 antigen
Cdc42	CDC42_RAT	Cell division control protein 42 homolog
Cdc5l	CDC5L_RAT	Cell division cycle 5-like protein
Cdh13	A0A8I5XWM0_RAT;A0A8I6G502_RAT;F1M7X3_RAT;Q8R490_RAT	Cadherin 13
Cdkn2aip	CARF_RAT	CDKN2A-interacting protein
Cep192	A0A8I6A776_RAT;D4A3X0_RAT	Nucleoporin SEH1
Cfb	G3V615_RAT	Complement factor B
Cfdp1	CFDP1_RAT	Craniofacial development protein 1
Cfhr2	F1LWS4_RAT	Complement factor H-related 2
Cfi	CFAI_RAT	Complement factor I
Chchd3	A0A8I6AD55_RAT;A0A8I6AGG9_RAT	Coiled-coil-helix-coiled-coil-helix domain containing 3
Chtopl1	M0RDD7_RAT	Chromatin target of PRMT1-like 1
Clic1	CLIC1_RAT	Chloride intracellular channel protein 1
Clint1	A0A0G2JW94_RAT	Clathrin interactor 1
Cmtm3	A0A8I5ZUD6_RAT;A0A8I6ANR5_RAT;A6JXW2_RAT	CKLF-like MARVEL transmembrane domain containing 3
Cndp2	CNDP2_RAT	Cytosolic non-specific dipeptidase
Cnn2	D3ZRX9_RAT	Calponin
Cnn3	CNN3_RAT	Calponin-3
Col6a3	A0A8I5ZTR6_RAT;A0A8I6AHL9_RAT	von Willebrand factor A domain-containing protein 1
Comp	COMP_RAT	Cartilage oligomeric matrix protein
Comt	COMT_RAT	Catechol O-methyltransferase
Cops6	D3ZI16_RAT	COP9 signalosome complex subunit 6
Cp	CERU_RAT	Ceruloplasmin
Cpb2	CBPB2_RAT	Carboxypeptidase B2
Crip2	CRIP2_RAT	Cysteine-rich protein 2
Crk	CRK_RAT	Adapter molecule crk
Cryzl1	A0A8I6A2M2_RAT;A0A8I6A6J0_RAT;A0A8I6AIQ7_RAT;Q5XI39_RAT	Crystallin zeta like 1
Cst3	CYTC_RAT	Cystatin-C
Ctsz	CATZ_RAT	Cathepsin Z
Cttn	D3ZGE6_RAT	Src substrate cortactin
Custos	CSTOS_RAT	Protein CUSTOS
Ddi2	A0A8I5Y0Y2_RAT;A0A8I6GFW9_RAT;A0A8J8Y1M0_RAT	DNA damage inducible 1 homolog 2
Ddx17	A0A096MIX2_RAT;E9PT29_RAT	RNA helicase
Ddx19a	A0A8J8Y6U2_RAT	RNA helicase
Ddx3	A0A0G2K719_RAT;A0A8I6ACZ0_RAT;D4ADE8_RAT	RNA helicase
Ddx39b	DX39B_RAT	Spliceosome RNA helicase Ddx39b
Ddx46	DDX46_RAT	Probable ATP-dependent RNA helicase DDX46
Ddx5	A0A8I5ZKV9_RAT;A0A8I5ZYB4_RAT;Q6AYI1_RAT	Probable ATP-dependent RNA helicase DDX5
Denr	D3ZU54_RAT	Density-regulated protein
Dnajb4	Q5XIP0_RAT	DnaJ heat shock protein family (Hsp40) member B4
Dnm1l	A0A8L2Q0G8_RAT	Dynamin-1-like protein
Dnm2	DYN2_RAT	Dynamin-2
Dync1li1	DC1L1_RAT	Cytoplasmic dynein 1 light intermediate chain 1
Edf1	EDF1_RAT	Endothelial differentiation-related factor 1
Eef1b2	EF1B_RAT	Elongation factor 1-beta
Eef1d	A0A8I6AQM3_RAT	Elongation factor 1-delta
Ehd1	EHD1_RAT	EH domain-containing protein 1
Eif1a	IF1A_RAT	Eukaryotic translation initiation factor 1A
Eif2b4	EI2BD_RAT	Translation initiation factor eIF2B subunit delta
Eif3i	EIF3I_RAT	Eukaryotic translation initiation factor 3 subunit I
Eif4h	IF4H_RAT	Eukaryotic translation initiation factor 4H
Emc3	EMC3_RAT	ER membrane protein complex subunit 3
Eno1	ENOA_RAT	Alpha-enolase
Eno3	ENOB_RAT	Beta-enolase
Enoph1	ENOPH_RAT	Enolase-phosphatase E1
Enpp3	ENPP3_RAT	Ectonucleotide pyrophosphatase/phosphodiesterase family member 3
ENSRNOG00000062414	A0A8I5ZRA5_RAT	CSD domain-containing protein
ENSRNOG00000062500	A0A8I5Y2B8_RAT	thioredoxin-dependent peroxiredoxin
ENSRNOG00000064540	A0A8I5ZLH6_RAT;A0A8I6AFW8_RAT;A0A8I6AGQ8_RAT;G3V9C7_RAT	Histone H2B
ENSRNOG00000065303	A0A8I6AKN1_RAT	Pyruvate kinase
ENSRNOG00000065518	A0A8I6ASH7_RAT	phosphopyruvate hydratase
ENSRNOG00000067469	A0A8I6AVI0_RAT	40S ribosomal protein S3a
ENSRNOG00000068788	A0A8I6A7K2_RAT	Pyruvate kinase
Epb41l2	A0A0G2K162_RAT;D3ZM69_RAT	Erythrocyte membrane protein band 4.1-like 2
Ero1a	ERO1A_RAT	ERO1-like protein alpha
Erp29	ERP29_RAT	Endoplasmic reticulum resident protein 29
Etfb	ETFB_RAT	Electron transfer flavoprotein subunit beta
Ewsr1	A0A0G2K850_RAT;A0A140UHY3_RAT;A0A8J8Y9N6_RAT;B1WC50_RAT	RNA-binding protein EWS
F2	THRB_RAT	Prothrombin
Fahd1	FAHD1_RAT	Oxaloacetate tautomerase FAHD1, mitochondrial
Fam120a	D4AB03_RAT	Family with sequence similarity 120 member A
Fam162a	F162A_RAT	Protein FAM162A
Fam3c	FAM3C_RAT	Protein FAM3C
Farsb	Q68FT7_RAT	Phenylalanine--tRNA ligase beta subunit
Fau	RS30_RAT	Small ribosomal subunit protein eS30
Fbl	FBRL_RAT	rRNA 2'-O-methyltransferase fibrillarin
Fbln1	A0A0G2JY81_RAT;A0A8I6AAN5_RAT	Fibulin-1
Fbln2	A0A8I5ZJQ3_RAT;A0A8I6A720_RAT;G3V6X1_RAT	Fibulin-2
Fbn1	A0A8I6A897_RAT;A0A8I6G7Y9_RAT;G3V9M6_RAT	Fibrillin 1
Fgg	FIBG_RAT	Fibrinogen gamma chain
Fh	FUMH_RAT	Fumarate hydratase, mitochondrial
Fkbp2	A0A8I6GH88_RAT;D3ZZR9_RAT	peptidylprolyl isomerase
Fkbp3	A0A8I6AGJ8_RAT;A0A8I6GKQ5_RAT;G3V6L9_RAT	peptidylprolyl isomerase
Fkbp4	FKBP4_RAT	Peptidyl-prolyl cis-trans isomerase FKBP4
Fmnl3	A0A0G2JXC2_RAT;A0A8I6ART4_RAT	Formin-like 3
Fmod	FMOD_RAT	Fibromodulin
Fn1	A0A8I6A5M1_RAT	Fibronectin
Fn1	F1LST1_RAT	Fibronectin
Fus	Q5PQK2_RAT	RNA-binding protein FUS
G3bp1	D3ZYS7_RAT	Ras GTPase-activating protein-binding protein 1
G6pc1	A0A8I5ZP59_RAT;F7EVD4_RAT;Q5FVM2_RAT	Proteasome activator complex subunit 3
Gaa	LYAG_RAT	Lysosomal alpha-glucosidase
Gale	Q4QRB0_RAT	UDP-glucose 4-epimerase
Galnt2	A0A0G2JU25_RAT;A0A8I5Y554_RAT;A0A8I6AU26_RAT	Polypeptide N-acetylgalactosaminyltransferase
Gars1	GARS_RAT	Glycine--tRNA ligase
Gbe1	A0A096MJY6_RAT;A0A0G2JTB2_RAT	1,4-alpha-glucan branching enzyme
Gclc	GSH1_RAT	Glutamate--cysteine ligase catalytic subunit
Gda	A0A8I6AI81_RAT	Guanine deaminase
Gda	GUAD_RAT	Guanine deaminase
Gfpt2	GFPT2_RAT	Glutamine--fructose-6-phosphate aminotransferase [isomerizing] 2
Glipr2	A0A8I5ZJ62_RAT;A0A8I5ZKH6_RAT;F1M5V2_RAT	Golgi-associated plant pathogenesis-related protein 1
Glud1	DHE3_RAT	Glutamate dehydrogenase 1, mitochondrial
Gmppa	GMPPA_RAT	Mannose-1-phosphate guanylyltransferase regulatory subunit alpha
Gmps	GUAA_RAT	GMP synthase [glutamine-hydrolyzing]
Gnai2	GNAI2_RAT	Guanine nucleotide-binding protein G(i) subunit alpha-2
Gnb2	GBB2_RAT	Guanine nucleotide-binding protein G(I)/G(S)/G(T) subunit beta-2
Golga2	GOGA2_RAT	Golgin subfamily A member 2
Gpx7	D3ZQI1_RAT	Glutathione peroxidase
Gsdmd	A0A096MJ11_RAT	Gasdermin D
Gsn	GELS_RAT	Gelsolin
Gspt1	Q6AYD5_RAT	G1 to S phase transition 1
Gsta3	GSTA3_RAT	Glutathione S-transferase alpha-3
Gstt2	GSTT2_RAT	Glutathione S-transferase theta-2
Gys1	GYS1_RAT	Glycogen [starch] synthase, muscle
H2ac18	H2A2A_RAT	Histone H2A type 2-A
H2ax	D3ZXP3_RAT	Histone H2A
H2az1	H2AZ_RAT	Histone H2A.Z
H31_RAT	H31_RAT	Histone H3.1
H4c2	H4_RAT	Histone H4
H6pd	A0A8I5ZNT3_RAT;A0A8I6ANS1_RAT;D4A7D7_RAT	GDH/6PGL endoplasmic bifunctional protein
Hadha	ECHA_RAT	Trifunctional enzyme subunit alpha, mitochondrial
Hadhb	ECHB_RAT	Trifunctional enzyme subunit beta, mitochondrial
Hars1	A0A8J8YFS5_RAT	Histidine--tRNA ligase, cytoplasmic
Hbb	HBB1_RAT;HBB2_RAT	Hemoglobin subunit beta-1
Hdgf	HDGF_RAT	Hepatoma-derived growth factor
Hist1h2anl2	A0A8I6ARS7_RAT	Histone H2A
Hk1	A0A8I5YBQ4_RAT;A0A8I6AJ28_RAT;A0A8I6ARQ9_RAT;A0A8I6AUZ1_RAT	hexokinase
Hk2	HXK2_RAT	Hexokinase-2
Hkdc1	M0R3X7_RAT	hexokinase
Hmox1	HMOX1_RAT	Heme oxygenase 1
Hnrnpa0	F1M3H8_RAT	Heterogeneous nuclear ribonucleoprotein A0
Hnrnpa2b1	ROA2_RAT	Heterogeneous nuclear ribonucleoproteins A2/B1
Hnrnpab	A0A8J8XXQ6_RAT	Heterogeneous nuclear ribonucleoprotein A/B
Hnrnpf	HNRPF_RAT	Heterogeneous nuclear ribonucleoprotein F
Hnrnph1	A0A8I6G5X8_RAT;G3V9Q3_RAT	Heterogeneous nuclear ribonucleoprotein H2
Hnrnph2	HNRH2_RAT	Heterogeneous nuclear ribonucleoprotein H2
Hnrnpk	A0A8L2QEP8_RAT	Heterogeneous nuclear ribonucleoprotein K
Hnrnpl	HNRPL_RAT	Heterogeneous nuclear ribonucleoprotein L
Hnrnpm	F1M3D3_RAT	Heterogeneous nuclear ribonucleoprotein M
Hnrnpul2	D4ABT8_RAT	Heterogeneous nuclear ribonucleoprotein U-like protein 2
Hsp90b1	ENPL_RAT	Endoplasmin
Hspa1a	HS71A_RAT;HS71B_RAT	Heat shock 70 kDa protein 1A
Hspa1l	HS71L_RAT	Heat shock 70 kDa protein 1-like
Hspa5	BIP_RAT	Endoplasmic reticulum chaperone BiP
Hspa8	HSP7C_RAT	Heat shock cognate 71 kDa protein
Hspa9	HSPA9_RAT	Stress-70 protein, mitochondrial
Hspb1	HSPB1_RAT	Heat shock protein beta-1
Hspd1	CH60_RAT	60 kDa heat shock protein, mitochondrial
Hspg2	A0A8I6ASH2_RAT	Basement membrane-specific heparan sulfate proteoglycan core protein
Htra1	HTRA1_RAT	Serine protease HTRA1
Idh1	IDHC_RAT	Isocitrate dehydrogenase [NADP] cytoplasmic
ifitm3	IFM3_RAT	Interferon-induced transmembrane protein 3
Igfbp7	F1M9B2_RAT	Insulin-like growth factor-binding protein 7
Ik	RED_RAT	Protein Red
Ikbip	IKIP_RAT	Inhibitor of nuclear factor kappa-B kinase-interacting protein
Il1rap	IL1AP_RAT	Interleukin-1 receptor accessory protein
Il36a	D4A1I2_RAT	Interleukin-1
Ilk	ILK_RAT	Scaffold protein ILK
Immt	A0A0G2JVH4_RAT;A0A8I5Y0P8_RAT;A0A8I6A9C1_RAT;A0A8I6GLJ1_RAT	MICOS complex subunit MIC60
Impdh2	IMDH2_RAT	Inosine-5'-monophosphate dehydrogenase 2
Inhca	A0A0G2K896_RAT;A0A8I6AEF9_RAT;A0A8I6AHP0_RAT;E9PST1_RAT	Inhibitor of carbonic anhydrase
Itih1	F7EYX4_RAT	Inter-alpha-trypsin inhibitor heavy chain H1
Itih2	A0A8I5ZVC4_RAT;A0A8I6A7A2_RAT;D3ZFH5_RAT	Inter-alpha-trypsin inhibitor heavy chain 2
Itih3	ITIH3_RAT	Inter-alpha-trypsin inhibitor heavy chain H3
Itih4	D3ZFC6_RAT;Q5EBC0_RAT	Inter-alpha-trypsin inhibitor heavy chain 4
Kank2	KANK2_RAT	KN motif and ankyrin repeat domain-containing protein 2
Khdrbs1	KHDR1_RAT	KH domain-containing, RNA-binding, signal transduction-associated protein 1
Kif1c	F1M9C8_RAT	Kinesin family member 1C
Kif2a	A0A8I6AU93_RAT;F1M8L1_RAT	Kinesin-like protein
Klkb1	KLKB1_RAT	Plasma kallikrein
Lama4	F1LTF8_RAT	Laminin subunit alpha-4
Lamtor1	LTOR1_RAT	Ragulator complex protein LAMTOR1
Larp4b	A0A0G2K4I2_RAT;D3ZF45_RAT	La ribonucleoprotein 4B
Letm1	LETM1_RAT	Mitochondrial proton/calcium exchanger protein
Lima1	LIMA1_RAT	LIM domain and actin-binding protein 1
Lmna	G3V8L3_RAT	Prelamin-A/C
Lmnb1	G3V7U4_RAT	Lamin-B1
Lonp1	LONM_RAT	Lon protease homolog, mitochondrial
Lrp1	LRP1_RAT	Prolow-density lipoprotein receptor-related protein 1
Lrpap1	AMRP_RAT	Alpha-2-macroglobulin receptor-associated protein
Lsm4	A0A8I5ZZ77_RAT;D4A2C6_RAT	LSM4 homolog, U6 small nuclear RNA and mRNA degradation associated
Lum	LUM_RAT	Lumican
Manbal	A0A8I5ZL12_RAT;Q5BJY8_RAT	Mannosidase beta like
Map1a	MAP1A_RAT	Microtubule-associated protein 1A
Map4	A0A8L2QPR2_RAT	Microtubule-associated protein
Mapk3	MK03_RAT	Mitogen-activated protein kinase 3
Marcksl1	MRP_RAT	MARCKS-related protein
Mbp	MBP_RAT	Myelin basic protein
Memo1	MEMO1_RAT	Protein MEMO1
Mettl13	A0A8I5ZV13_RAT	eEF1A lysine and N-terminal methyltransferase
Mgp	MGP_RAT	Matrix Gla protein
Mir100hgl	M0R660_RAT	Glyceraldehyde-3-phosphate dehydrogenase
Mlec	MLEC_RAT	Malectin
Mmp2	MMP2_RAT	72 kDa type IV collagenase
Mrc2	MRC2_RAT	C-type mannose receptor 2
Mrpl14	RM14_RAT	Large ribosomal subunit protein uL14m
Mrpl38	RM38_RAT	Large ribosomal subunit protein mL38
Mrps23	D3ZIN7_RAT	Mitochondrial ribosomal protein S23
Mrps34	D4ABM5_RAT	Mitochondrial ribosomal protein S34
Mta2	F7F888_RAT	Metastasis associated 1 family, member 2
Mtarc2	MARC2_RAT	Mitochondrial amidoxime reducing component 2
Mthfd1	G3V6S5_RAT	C-1-tetrahydrofolate synthase, cytoplasmic
Mthfd1l	B2GUZ3_RAT	Monofunctional C1-tetrahydrofolate synthase, mitochondrial
Mug2	A0A0G2JUW7_RAT	Murinoglobulin 2
Mvp	A0A140TAE0_RAT	Major vault protein
Naa10	D3ZUQ2_RAT	N-terminal amino-acid N(alpha)-acetyltransferase NatA
Nampt	NAMPT_RAT	Nicotinamide phosphoribosyltransferase
Nans	A0A8I6GKW3_RAT;B1WC26_RAT	N-acetylneuraminate-9-phosphate synthase
Ncam1	F1LNY3_RAT	Neural cell adhesion molecule 1
Ndufa10	NDUAA_RAT	NADH dehydrogenase [ubiquinone] 1 alpha subcomplex subunit 10, mitochondrial
Ndufs7	A0A8I6AES7_RAT;A6K8N6_RAT	NADH dehydrogenase [ubiquinone] iron-sulfur protein 7, mitochondrial
Nfatc4	NFAC4_RAT	Nuclear factor of activated T-cells, cytoplasmic 4
Niban1	NIBA1_RAT	Protein Niban 1
Niban2	NIBA2_RAT	Protein Niban 2
Nlrx1	NLRX1_RAT	NLR family member X1
Nono	NONO_RAT	Non-POU domain-containing octamer-binding protein
Npm1	NPM_RAT	Nucleophosmin
Nrp1	NRP1_RAT	Neuropilin-1
Nsfl1c	NSF1C_RAT	NSFL1 cofactor p47
Nt5e	5NTD_RAT	5'-nucleotidase
Nucks1	NUCKS_RAT	Nuclear ubiquitous casein and cyclin-dependent kinase substrate 1
Nudt5	NUDT5_RAT	ADP-sugar pyrophosphatase
Nup205	A0A8I5ZJ67_RAT;D4A7R3_RAT	Nucleoporin 205
Nup98	NUP98_RAT	Nuclear pore complex protein Nup98-Nup96
Oat	OAT_RAT	Ornithine aminotransferase, mitochondrial
Oxct1	SCOT1_RAT	Succinyl-CoA:3-ketoacid coenzyme A transferase 1, mitochondrial
P4ha1	A0A8I6ASU1_RAT	Prolyl 4-hydroxylase subunit alpha-1
P4ha1	P4HA1_RAT	Prolyl 4-hydroxylase subunit alpha-1
P4ha2	A0A8I6ACJ4_RAT	procollagen-proline 4-dioxygenase
Pak2	PAK2_RAT	Serine/threonine-protein kinase PAK 2
Palld	A0A8I5ZQM3_RAT;A0A8I6A9U3_RAT;F1M265_RAT	Palladin
Park7	PARK7_RAT	Parkinson disease protein 7 homolog
Parp3	A0A8J8XBZ3_RAT;Q5U2U3_RAT	Poly [ADP-ribose] polymerase
Pcbp1	A0A8I6AH91_RAT	Poly(rC) binding protein 1
Pck2	A0A8I6AH39_RAT;F1LQJ7_RAT	Phosphoenolpyruvate carboxykinase [GTP], mitochondrial
Pcolce	PCOC1_RAT	Procollagen C-endopeptidase enhancer 1
Pdap1	HAP28_RAT	28 kDa heat- and acid-stable phosphoprotein
Pdcd6ip	A0A140TAA4_RAT	Programmed cell death 6-interacting protein
Pdhb	ODPB_RAT	Pyruvate dehydrogenase E1 component subunit beta, mitochondrial
Pdhx	A0A0G2JZH8_RAT;A0A8I6ATI8_RAT	Dihydrolipoamide acetyltransferase component of pyruvate dehydrogenase complex
Pdia3	PDIA3_RAT	Protein disulfide-isomerase A3
Pdia4	A0A8I6AEH8_RAT;G3V6T7_RAT	Protein disulfide-isomerase
Pgam1	PGAM1_RAT	Phosphoglycerate mutase 1
Pgk1	PGK1_RAT	Phosphoglycerate kinase 1
Pgm1	A6JRM5_RAT	Phosphoglucomutase-1
Pgrmc2	PGRC2_RAT	Membrane-associated progesterone receptor component 2
Phb1	PHB1_RAT	Prohibitin 1
Phb2	PHB2_RAT	Prohibitin-2
Phgdh	SERA_RAT	D-3-phosphoglycerate dehydrogenase
Pi4k2a	P4K2A_RAT	Phosphatidylinositol 4-kinase type 2-alpha
Pigs	PIGS_RAT	GPI-anchor transamidase component PIGS
Pin1	A0A8I6AB19_RAT;A0A8I6AJH7_RAT;F7EW79_RAT	Peptidyl-prolyl cis-trans isomerase
Pin4	A0A8I6GKI8_RAT;M0RCP9_RAT	Peptidyl-prolyl cis-trans isomerase
Pip4k2a	PI42A_RAT	Phosphatidylinositol 5-phosphate 4-kinase type-2 alpha
Pkm	KPYM_RAT	Pyruvate kinase PKM
Pkm	A0A8I6G5T6_RAT;A0A8L2Q7B9_RAT	Pyruvate kinase
Pkn1	PKN1_RAT	Serine/threonine-protein kinase N1
Plcd1	A0A8I6GIK0_RAT;G3V9D1_RAT	Phosphoinositide phospholipase C
Plec	A0A0G2K5T2_RAT	Plectin
Plec	PLEC_RAT	Plectin
Plg	PLMN_RAT	Plasminogen
Plod1	PLOD1_RAT	Procollagen-lysine,2-oxoglutarate 5-dioxygenase 1
Plod2	D3ZQR7_RAT	procollagen-lysine 5-dioxygenase
Plod3	PLOD3_RAT	Multifunctional procollagen lysine hydroxylase and glycosyltransferase LH3
Pmm2	A0A8I6AJ30_RAT;F7F1X7_RAT	Phosphomannomutase
Pmpcb	MPPB_RAT	Mitochondrial-processing peptidase subunit beta
Por	NCPR_RAT	NADPH--cytochrome P450 reductase
Postn	A0A0G2K692_RAT;A0A8I5Y5Q6_RAT;A0A8I5Y6L2_RAT;A0A8I6AHK0_RAT;A0A8I6AK89_RAT;D3ZAF5_RAT	Periostin
Ppid	PPID_RAT	Peptidyl-prolyl cis-trans isomerase D
Ppme1	PPME1_RAT	Protein phosphatase methylesterase 1
Ppp1r12a	MYPT1_RAT	Protein phosphatase 1 regulatory subunit 12A
Ppp1r7	PP1R7_RAT	Protein phosphatase 1 regulatory subunit 7
Praf2	A0A0G2JTX2_RAT	PRA1 family protein
Preb	SEC12_RAT	Guanine nucleotide-exchange factor SEC12
Psip1	PSIP1_RAT	PC4 and SFRS1-interacting protein
Psmc1	PRS4_RAT	26S proteasome regulatory subunit 4
Psmc2	G3V7L6_RAT	26S proteasome regulatory subunit 7
Psmc3	PRS6A_RAT	26S proteasome regulatory subunit 6A
Psmc6	A0A8I5ZU65_RAT;G3V6W6_RAT	26S proteasome regulatory subunit 10B
Psmd11	PSD11_RAT	26S proteasome non-ATPase regulatory subunit 11
Psmd4	A6K2U1_RAT	26S proteasome non-ATPase regulatory subunit 4
Psmd7	D4AEH3_RAT	26S proteasome non-ATPase regulatory subunit 7
Ptbp1	PTBP1_RAT	Polypyrimidine tract-binding protein 1
Ptbp3	PTBP3_RAT	Polypyrimidine tract-binding protein 3
Ptpa	F7FF51_RAT	Serine/threonine-protein phosphatase 2A activator
Ptpmt1	PTPM1_RAT	Phosphatidylglycerophosphatase and protein-tyrosine phosphatase 1
Ptrh2	Q5XI86_RAT	Peptidyl-tRNA hydrolase 2, mitochondrial
Purb	PURB_RAT	Transcriptional regulator protein Pur-beta
Pxdn	A0A0G2JWB6_RAT	Peroxidasin
Pycr3	A0A8I5Y6S6_RAT	Pyrroline-5-carboxylate reductase 3
Pygl	PYGL_RAT	Glycogen phosphorylase, liver form
Rab5a	RAB5A_RAT	Ras-related protein Rab-5A
Rab5b	A1L1J8_RAT	small monomeric GTPase
Ran	RAN_RAT	GTP-binding nuclear protein Ran
Rangap1	A0A0G2K5R3_RAT;A0A8I6AMS6_RAT	Ran GTPase-activating protein 1
Rbm14	M0R9Q1_RAT	RNA-binding protein 14
Rbm8a	RBM8A_RAT	RNA-binding protein 8A
Rbms2	A0A0G2JYJ7_RAT;A0A8I6A6C0_RAT;F7EVG9_RAT	RNA binding motif, single stranded interacting protein 2
Rbmx	RBMX_RAT	RNA-binding motif protein, X chromosome
Rbmxrtl	RMXRL_RAT	RNA-binding motif protein, X chromosome retrogene-like
Rcc1	A0A0G2K7T1_RAT;A0A8I5ZMN7_RAT;A0A8I5ZU07_RAT;A0A8I6AEW5_RAT;B1H227_RAT	Regulator of chromosome condensation
Rfc4	B4F778_RAT	Replication factor C subunit 4
Rhoa	RHOA_RAT	Transforming protein RhoA
Rhog	Q32PX6_RAT	Rho-related GTP-binding protein RhoG
Rlc-a	MRLCA_RAT	Myosin regulatory light chain RLC-A
Rpl11	RL11_RAT	Large ribosomal subunit protein uL5
Rpl13	RL13_RAT	Large ribosomal subunit protein eL13
Rpl14	RL14_RAT	Large ribosomal subunit protein eL14
Rpl17	RL17_RAT	Large ribosomal subunit protein uL22
Rpl28	F7EPV5_RAT	Large ribosomal subunit protein eL28
Rpl37	RL37_RAT	Large ribosomal subunit protein eL37
Rpl7-ps3	Q7TP62_RAT	Ab2-073
Rps10	RS10_RAT	Small ribosomal subunit protein eS10
Rps14	RS14_RAT	Small ribosomal subunit protein uS11
Rps16	RS16_RAT	Small ribosomal subunit protein uS9
Rps19	RS19_RAT	Small ribosomal subunit protein eS19
Rps20	RS20_RAT	Small ribosomal subunit protein uS10
Rps28	RS28_RAT	Small ribosomal subunit protein eS28
Rps2-ps42	D3ZAS1_RAT	Small ribosomal subunit protein uS5
Rps5	RS5_RAT	Small ribosomal subunit protein uS7
Rrbp1	A0A8I5Y641_RAT;A0A8I6ALA2_RAT;F1M853_RAT	Ribosome-binding protein 1
Rsu1	A0A8I6AAV3_RAT;D4A8F2_RAT	Ras suppressor protein 1
Rtcb	RTCB_RAT	RNA-splicing ligase RtcB homolog
Ruvbl1	RUVB1_RAT	RuvB-like 1
Ruvbl2	G3V8T5_RAT	RuvB-like helicase
Sae1	SAE1_RAT	SUMO-activating enzyme subunit 1
Sarnp	SARNP_RAT	SAP domain-containing ribonucleoprotein
Scfd1	SCFD1_RAT	Sec1 family domain-containing protein 1
Sec22b	SC22B_RAT	Vesicle-trafficking protein SEC22b
Sec23ip	G3V8Q8_RAT	SEC23-interacting protein
Sec24a	A0A0G2JV63_RAT;D3ZZA8_RAT	SEC24 homolog A, COPII coat complex component
Sec61b	B2RZD1_RAT	Protein transport protein Sec61 subunit beta
Septin9	A0A8I5ZNH9_RAT;A0A8I6GK23_RAT;A0A8I6GM30_RAT;F1LN75_RAT	Septin-9
Serbp1	SERB1_RAT	SERPINE1 mRNA-binding protein 1
Serpina10	ZPI_RAT	Protein Z-dependent protease inhibitor
Serpina3n	SPA3N_RAT	Serine protease inhibitor A3N
Serpina7	THBG_RAT	Thyroxine-binding globulin
Serpinb6a	A0A8I6A6H8_RAT;A6J7I2_RAT;F7EUC3_RAT	Serpin B6
Serpinc1	F7EY53_RAT;Q5M7T5_RAT	Antithrombin-III
Serpind1	HEP2_RAT	Heparin cofactor 2
Serpinf1	A0A8J8XL70_RAT	Serpin family F member 1
Serping1	IC1_RAT	Plasma protease C1 inhibitor
Serpinh1	A6I6G9_RAT	Serpin H1
Serpinh1	SERPH_RAT	Serpin H1
Sf3a1	D3ZQM0_RAT	Splicing factor 3A subunit 1
Sf3a3	A0A0G2K2X3_RAT;Q4KLI7_RAT	Splicing factor 3a, subunit 3
Sf3b1	G3V7T6_RAT	Splicing factor 3B subunit 1
Sf3b6	A0A8I6AFT8_RAT;M0R835_RAT	Splicing factor 3B subunit 6
Sfpq	Q4KM71_RAT	Splicing factor proline and glutamine rich
Sfxn1	SFXN1_RAT	Sideroflexin-1
Sh3gl1	SH3G1_RAT	Endophilin-A2
Sh3pxd2b	M0RCP2_RAT	SH3 and PX domain-containing protein 2B
Shoc2	SHOC2_RAT	Leucine-rich repeat protein SHOC-2
Slc25a24	F7EXY7_RAT	Mitochondrial adenyl nucleotide antiporter SLC25A24
Slc2a1	GTR1_RAT	Solute carrier family 2, facilitated glucose transporter member 1
Slc2a3	A0A0G2JSJ3_RAT;A0A0G2JT05_RAT;A0A0G2JVB0_RAT	Solute carrier family 2, facilitated glucose transporter member 3
Smad5	SMAD5_RAT	Mothers against decapentaplegic homolog 5
Smc3	SMC3_RAT	Structural maintenance of chromosomes protein 3
Snd1	SND1_RAT	Staphylococcal nuclease domain-containing protein 1
Snrpa1	D3ZZR5_RAT	Small nuclear ribonucleoprotein polypeptide A'
Snrpb2	A0A8I6GAM2_RAT;B5DEQ4_RAT	Small nuclear ribonucleoprotein polypeptide B2
Sntb2	D3ZMX6_RAT	Beta-2-syntrophin
Snx12	D4A719_RAT	Sorting nexin 12
Snx2	B2RYP4_RAT	Sorting nexin-2
Snx3	SNX3_RAT	Sorting nexin-3
Snx5	SNX5_RAT	Sorting nexin-5
Snx6	A0A8I5ZS69_RAT;F7FPM8_RAT	Sorting nexin
Srp14	A0A8I5Y6U5_RAT	Signal recognition particle 14 kDa protein
Srp19	A0A8I5Y7C0_RAT;A0A8I5ZXH6_RAT;B2RZ66_RAT;F7F3N8_RAT	Signal recognition particle 19 kDa protein
Srrt	A0A8I6AM26_RAT	Serrate RNA effector molecule homolog
Srsf1	A0A8I6GMR8_RAT;D4A9L2_RAT	Serine/arginine-rich splicing factor 1
Srsf2	SRSF2_RAT	Serine/arginine-rich splicing factor 2
Srsf3	A0A0U1RRV7_RAT;A0A8I5ZSN8_RAT;A0A8I6A2L6_RAT;A0A8I6A2P1_RAT	Serine/arginine-rich splicing factor 3
Srsf6	SRSF6_RAT	Serine/arginine-rich splicing factor 6
Srsf7	A0A8I5YB97_RAT;A0A8I6AEZ9_RAT;A0A8I6AFZ5_RAT;A0A8I6ALL8_RAT;A0A8I6GMN8_RAT;D4A720_RAT	Serine and arginine rich splicing factor 7
St13	F10A1_RAT	Hsc70-interacting protein
Steap3	STEA3_RAT	Metalloreductase STEAP3
Stip1	STIP1_RAT	Stress-induced-phosphoprotein 1
Stmn1	STMN1_RAT	Stathmin
Stom	A0A8I5YCP1_RAT;A0A8I5ZV26_RAT;A0A8I6GAW8_RAT;Q5XI04_RAT	Stomatin
Stoml2	STML2_RAT	Stomatin-like protein 2, mitochondrial
Stx8	STX8_RAT	Syntaxin-8
Sucla2	F1LM47_RAT	Succinate--CoA ligase [ADP-forming] subunit beta, mitochondrial
Suclg2	F1LPV8_RAT	Succinate--CoA ligase [GDP-forming] subunit beta, mitochondrial
Sun2	A0A8I6A6J5_RAT;A0A8I6AC00_RAT;D3ZTT7_RAT	Sad1 and UNC84 domain containing 2
Taldo1	TALDO_RAT	Transaldolase
Tardbp	A0A8I6GLU8_RAT	TAR DNA-binding protein 43
Tbcc	B2GUZ7_RAT	Tubulin-specific chaperone C
Tcea1	TCEA1_RAT	Transcription elongation factor A protein 1
Tes	TES_RAT	Testin
Tf	Q7TMC7_RAT	Signal recognition particle receptor subunit beta
Tgfbi	D4A8G5_RAT	Transforming growth factor-beta-induced protein ig-h3
Thbs4	TSP4_RAT	Thrombospondin-4
Timp2	TIMP2_RAT	Metalloproteinase inhibitor 2
Tkfc	TKFC_RAT	Triokinase/FMN cyclase
Tmpo	A0A8I6AFR4_RAT	Solute carrier family 25 member 3
Tomm20	TOM20_RAT	Mitochondrial import receptor subunit TOM20 homolog
Tomm34	TOM34_RAT	Mitochondrial import receptor subunit TOM34
Tor1aip1	TOIP1_RAT	Torsin-1A-interacting protein 1
Tpr	TPR_RAT	Nucleoprotein TPR
Tprkb	G3V805_RAT	EKC/KEOPS complex subunit TPRKB
Tra2a	A0A8I5ZXL0_RAT;A0A8J8Y9E0_RAT	Transformer-2 protein homolog alpha
Tra2b	TRA2B_RAT	Transformer-2 protein homolog beta
Trim28	TIF1B_RAT	Transcription intermediary factor 1-beta
Trmt1	A0A140UHW6_RAT;A0A8I5ZNF7_RAT;A0A8I6A6S2_RAT	tRNA (guanine(26)-N(2))-dimethyltransferase
Tuba1c	TBA1C_RAT	Tubulin alpha-1C chain
Tuba4a	TBA4A_RAT	Tubulin alpha-4A chain
Tubb1	M0R8B6_RAT	Tubulin beta chain
Tubb2a	TBB2A_RAT	Tubulin beta-2A chain
Tubb4a	A6KQR9_RAT	Tubulin beta chain
Tubb4b	G3V7C6_RAT	Tubulin beta chain
Tubb5	TBB5_RAT	Tubulin beta-5 chain
Tubb6	A6IXU7_RAT	Tubulin beta chain
Tufm	EFTU_RAT	Elongation factor Tu, mitochondrial
Uap1l1	B5DEH4_RAT	UDP-N-acetylhexosamine pyrophosphorylase-like protein 1
Uba1	UBA1_RAT	Ubiquitin-like modifier-activating enzyme 1
Uba2	F1LS72_RAT	SUMO-activating enzyme subunit 2
Uba3	UBA3_RAT	NEDD8-activating enzyme E1 catalytic subunit
Uba6	D4A8H3_RAT	Ubiquitin-like modifier-activating enzyme 6
Ubac2	A0A8I6AW27_RAT;F1LQF5_RAT;F7FKE7_RAT	Ubiquitin-associated domain-containing protein 2
Ubap2l	A0A0G2JYC6_RAT;A0A8I5ZUK2_RAT;A0A8I6ACU2_RAT;A0A8I6ARP3_RAT;E9PTR4_RAT	Ubiquitin associated protein 2-like
Ube2l3	D3Z8W5_RAT	E2 ubiquitin-conjugating enzyme
Ube2m	A0A8I5ZYZ8_RAT	NEDD8-conjugating enzyme UBC12
Ubxn4	UBXN4_RAT	UBX domain-containing protein 4
Ugdh	UGDH_RAT	UDP-glucose 6-dehydrogenase
Ugp2	Q4V8I9_RAT	UTP--glucose-1-phosphate uridylyltransferase
Ugt1a7	UD17_RAT	UDP-glucuronosyltransferase 1A7
Uqcrc2	QCR2_RAT	Cytochrome b-c1 complex subunit 2, mitochondrial
Usp5	D3ZVQ0_RAT	Ubiquitin carboxyl-terminal hydrolase
Uvrag	D3ZKE1_RAT	UV radiation resistance associated
Vapa	VAPA_RAT	Vesicle-associated membrane protein-associated protein A
Vapb	VAPB_RAT	Vesicle-associated membrane protein-associated protein B
Vars1	SYVC_RAT	Valine--tRNA ligase
Vat1	VAT1_RAT	Synaptic vesicle membrane protein VAT-1 homolog
Vcp	TERA_RAT	Transitional endoplasmic reticulum ATPase
Vdac1	VDAC1_RAT	Non-selective voltage-gated ion channel VDAC1
Vim	VIME_RAT	Vimentin
Vnn1	Q4KLZ0_RAT	Pantetheinase
Vps29	VPS29_RAT	Vacuolar protein sorting-associated protein 29
Vwa5a	VWA5A_RAT	von Willebrand factor A domain-containing protein 5A
Vwa5al1	A0A8I5Y0W2_RAT;D4A1U8_RAT	von Willebrand factor A domain-containing protein 5A
Wars1	F8WFH8_RAT	Tryptophan--tRNA ligase, cytoplasmic
Xrn2	A0A8I5ZUU8_RAT;D4A914_RAT	5'-3' exoribonuclease
Ybx3	YBOX3_RAT	Y-box-binding protein 3
Yipf5	YIPF5_RAT	Protein YIPF5
Zc2hc1a	A0A8I5ZKK1_RAT;A0A8I5ZMS7_RAT;A0A8I6AU51_RAT;F7F208_RAT	Zinc finger C2HC domain-containing protein 1A
Znf830	ZN830_RAT	Zinc finger protein 830
